# Supplementary material for: The potential to produce tropodithietic acid by Phaeobacter inhibens affects the assembly of microbial biofilm communities in natural seawater
Source: NPJ Biofilms Microbiomes. 2023 Mar 23;9:12. doi: 10.1038/s41522-023-00379-3 (PMC10036634; doi:10.1038/s41522-023-00379-3)
Supplement: Supplementary file 2 — Supplementary Table 1 [file 41522_2023_379_MOESM2_ESM.xlsx]

## Sheet: Table S1
Table S1: Results from testing global network metrics of the six microbial networks with correlations > 0.6 (one for each Environment x Day) in for group differences (via permutation tests using 1000 permutations) using NetCoMi’s network comparison module with SparCC correlations. Shown are a summery of the computed P. inhibens OTU node centralities: degree, between, closeness and eigenvector cen…
Day	Environment	# Nodes	Network mesure		Treatment		Abs.Diff	p-value
					WT	dTDA
1	Biofilm	46	Global	Modularity	0.35	0.2	0.15	0.189
				Positive edge percentage	64.8	56.35	8.45	0.321
				Edge density	0.17	0.18	0	0.977
			P. inhibens OTU node centrality	Degree	0.178	0.356	0.178	0.955017
				Betweenness	0.107	0.076	0.031	0.690207
				Closeness	1.179	1.431	0.251	0.911158
				Eigenvector	0.485	0.83	0.345	0.715611
	Planktonic	56	Global	Modularity	0.12	0.21	0.09	0.216
				Positive edge percentage	53.16	58.53	5.37	0.117
				Edge density	0.28	0.27	0.01	0.942
			P. inhibens OTU node centrality	Degree	0.291	0.382	0.091	0.569399
				Betweenness	0.022	0.011	0.011	1
				Closeness	1.628	1.354	0.273	0.717959
				Eigenvector	0.463	0.627	0.163	0.532733
4	Biofilm	135	Global	Modularity	0.07	0.11	0.05	0.339
				Positive edge percentage	53.61	57.09	3.48	0.069
				Edge density	0.22	0.23	0.01	0.901
			P. inhibens OTU node centrality	Degree	0.41	0.082	0.328	0.280799
				Betweenness	0.003	0	0.003	0.921785
				Closeness	1.928	0.93	0.998	0.098868
				Eigenvector	0.969	0.019	0.949	0.02259	*
	Planktonic	136	Global	Modularity	0.03	0.14	0.12	0.012	*
				Positive edge percentage	51.59	53.52	1.93	0.337
				Edge density	0.33	0.2	0.12	0.013	*
			P. inhibens OTU node centrality	Degree	0.393	0.067	0.326	0.003778	**
				Betweenness	0.005	0	0.005	0.882939
				Closeness	1.505	0.856	0.649	0.005286	**
				Eigenvector	0.544	0.069	0.475	0.174915
10	Biofilm	185	Global	Modularity	0.14	0.04	0.1	0.039	*
				Positive edge percentage	55.99	50.2	5.79	0.017	*
				Edge density	0.17	0.26	0.09	0.077
			P. inhibens OTU node centrality	Degree	0.228	0.114	0.114	0.526222
				Betweenness	0.02	0.005	0.015	0.689226
				Closeness	1.068	1.031	0.037	0.668299
				Eigenvector	0.103	0.045	0.058	0.398722
	Planktonic	131	Global	Modularity	0.14	0.14	0	0.947
				Positive edge percentage	50.08	51.28	1.2	0.608
				Edge density	0.22	0.23	0	0.942
			P. inhibens OTU node centrality	Degree	0.262	0.246	0.015	0.782481
				Betweenness	0.014	0.068	0.054	0.093777
				Closeness	1.212	2.214	1.002	0.007925	**
				Eigenvector	0.383	0.357	0.026	0.63277
Significance codes: ∗∗∗⁠: 0.001, ∗∗⁠: 0.01, ∗⁠: 0.05, .⁠: 0.1

## Sheet: Day 1 Biofilm
Degree	(normalized):
	WT	dTDA	abs.diff.	adj.p-value
Crocinitomix	0.089	0.422	0.333	0.090475	.
Kordia	0.311	0.022	0.289	0.955017
Winogradskyella	0.089	0.356	0.267	0.955017
Saprospira	0.333	0.067	0.267	0.955017
Bacteria_Bacteroidetes_Flavobacteriia_Flavobacteriales_Cryomorphaceae_Unclassified	0.111	0.356	0.244	0.955017
Bacteria_Bacteroidetes_Unclassified_Unclassified_Unclassified_Unclassified	0.333	0.089	0.244	0.955017
Cellulophaga	0.267	0.044	0.222	0.955017
Neptuniibacter	0.422	0.222	0.2	0.955017
Bacteria_Unclassified_Unclassified_Unclassified_Unclassified_Unclassified	0.133	0.333	0.2	0.955017
Oceanospirillum	0.289	0.089	0.2	0.955017
Wandonia	0.4	0.222	0.178	0.955017
Phaeobacter_inhibens	0.178	0.356	0.178	0.955017
Hyphomonas	0.2	0.022	0.178	0.955017
Salinirepens	0.156	0.333	0.178	0.955017
Aestuariibacter	0.178	0.333	0.156	0.955017
Bacteria_Proteobacteria_Gammaproteobacteria_Alteromonadales_Alteromonadaceae_Unclassified	0.133	0.289	0.156	0.955017
Bacteria_Proteobacteria_Gammaproteobacteria_Unclassified_Unclassified_Unclassified	0.022	0.156	0.133	0.955017
Bacteria_Proteobacteria_Alphaproteobacteria_Rhodobacterales_Rhodobacteraceae_Unclassified	0.267	0.133	0.133	0.955017
Neptunomonas	0.244	0.111	0.133	0.955017
Polaribacter	0.089	0.222	0.133	0.955017
Marinomonas	0.222	0.089	0.133	0.955017
Tenacibaculum	0.133	0.244	0.111	0.955017
Aliiglaciecola	0.111	0.222	0.111	0.956023
Brumimicrobium	0.2	0.111	0.089	0.955017
Lishizhenia	0.2	0.111	0.089	0.955017
Formosa	0	0.089	0.089	0.955017
Psychrosphaera	0.089	0.156	0.067	0.956023
Shewanella	0.089	0.156	0.067	0.984411
Roseivirga	0.089	0.022	0.067	0.955017
Alteromonas	0.156	0.222	0.067	0.955017
Bacteria_Bacteroidetes_Flavobacteriia_Flavobacteriales_Flavobacteriaceae_Unclassified	0.222	0.156	0.067	0.984411
Owenweeksia	0.133	0.178	0.044	0.984411
Olleya	0.156	0.2	0.044	0.956023
Maribacter	0.156	0.111	0.044	0.984411
Arcobacter	0.2	0.244	0.044	0.984411
Pseudomonas	0.222	0.178	0.044	0.984411
Thalassotalea	0.222	0.244	0.022	0.984411
Corallomonas	0.156	0.178	0.022	0.984411
Bacteria_Cyanobacteria/Chloroplast_Chloroplast_Chloroplast_Bacillariophyta_Unclassified	0.022	0	0.022	0.984411
Bacteria_Bacteroidetes_Sphingobacteriia_Sphingobacteriales_Chitinophagaceae_Unclassified	0.044	0.067	0.022	0.984411
Roseibacillus	0.067	0.044	0.022	0.984411
Flavobacterium	0.2	0.222	0.022	0.984411
Pseudoalteromonas	0.2	0.222	0.022	0.984411
Rhodovulum	0.222	0.2	0.022	0.984411
Kordiimonas	0.044	0.044	0	0.984411
Marinobacterium	0.156	0.156	0	0.984411
Betweenness	centrality	(normalized):
	WT	dTDA	abs.diff.	adj.p-value
Thalassotalea	0.111	0.011	0.1	0.504033
Alteromonas	0.074	0.166	0.092	0.685378
Bacteria_Proteobacteria_Gammaproteobacteria_Alteromonadales_Alteromonadaceae_Unclassified	0.006	0.096	0.09	0.504033
Bacteria_Unclassified_Unclassified_Unclassified_Unclassified_Unclassified	0	0.087	0.087	0.504033
Lishizhenia	0.096	0.013	0.084	0.504033
Arcobacter	0.075	0.003	0.072	0.504033
Marinobacterium	0	0.072	0.072	0.504033
Bacteria_Bacteroidetes_Unclassified_Unclassified_Unclassified_Unclassified	0.066	0	0.066	0.504033
Winogradskyella	0.03	0.095	0.066	0.504033
Corallomonas	0.041	0.107	0.066	0.504033
Wandonia	0.099	0.034	0.066	0.685378
Polaribacter	0.022	0.073	0.051	0.685378
Bacteria_Bacteroidetes_Flavobacteriia_Flavobacteriales_Flavobacteriaceae_Unclassified	0.08	0.03	0.051	0.685378
Neptuniibacter	0.118	0.068	0.051	0.685378
Psychrosphaera	0.045	0	0.045	0.685378
Roseibacillus	0.045	0.002	0.043	0.644891
Cellulophaga	0.041	0.001	0.04	0.685378
Shewanella	0.063	0.027	0.036	0.685378
Roseivirga	0.034	0	0.034	0.504033
Bacteria_Bacteroidetes_Flavobacteriia_Flavobacteriales_Cryomorphaceae_Unclassified	0.014	0.048	0.034	0.690207
Rhodovulum	0	0.032	0.032	0.685378
Crocinitomix	0.049	0.08	0.032	0.690207
Phaeobacter_inhibens	0.107	0.076	0.031	0.690207
Salinirepens	0.054	0.082	0.029	0.685378
Neptunomonas	0.047	0.018	0.029	0.690207
Olleya	0	0.027	0.027	0.685378
Owenweeksia	0.051	0.024	0.026	0.685378
Saprospira	0.025	0	0.025	0.685378
Bacteria_Proteobacteria_Alphaproteobacteria_Rhodobacterales_Rhodobacteraceae_Unclassified	0.045	0.022	0.023	0.716081
Flavobacterium	0	0.021	0.021	0.690207
Maribacter	0.029	0.05	0.021	0.685378
Marinomonas	0.021	0	0.021	0.690207
Tenacibaculum	0.027	0.008	0.019	0.690207
Bacteria_Proteobacteria_Gammaproteobacteria_Unclassified_Unclassified_Unclassified	0	0.015	0.015	0.685378
Pseudoalteromonas	0.006	0.017	0.011	0.716081
Kordia	0.011	0	0.011	0.690207
Oceanospirillum	0.038	0.048	0.01	0.772213
Formosa	0	0.008	0.008	0.685378
Aliiglaciecola	0.023	0.015	0.008	0.690207
Aestuariibacter	0.024	0.029	0.004	0.812459
Pseudomonas	0.002	0.006	0.004	0.747649
Brumimicrobium	0.045	0.041	0.004	0.685378
Bacteria_Bacteroidetes_Sphingobacteriia_Sphingobacteriales_Chitinophagaceae_Unclassified	0	0	0	0.812459
Bacteria_Cyanobacteria/Chloroplast_Chloroplast_Chloroplast_Bacillariophyta_Unclassified	0	0	0	0.812459
Hyphomonas	0	0	0	0.812459
Kordiimonas	0	0	0	0.812459
Closeness	centrality	(normalized):
	WT	dTDA	abs.diff.	adj.p-value
Formosa	0	0.969	0.969	0.840959
Bacteria_Cyanobacteria/Chloroplast_Chloroplast_Chloroplast_Bacillariophyta_Unclassified	0.65	0	0.65	0.840959
Bacteria_Proteobacteria_Alphaproteobacteria_Rhodobacterales_Rhodobacteraceae_Unclassified	1.236	0.696	0.54	0.840959
Lishizhenia	1.514	0.98	0.533	0.840959
Crocinitomix	0.965	1.497	0.532	0.840959
Bacteria_Bacteroidetes_Flavobacteriia_Flavobacteriales_Cryomorphaceae_Unclassified	0.929	1.449	0.52	0.840959
Oceanospirillum	1.249	0.786	0.463	0.840959
Saprospira	1.292	0.842	0.451	0.840959
Hyphomonas	0.964	0.515	0.449	0.848061
Neptunomonas	1.302	0.859	0.443	0.840959
Bacteria_Proteobacteria_Gammaproteobacteria_Alteromonadales_Alteromonadaceae_Unclassified	0.722	1.147	0.425	0.840959
Bacteria_Proteobacteria_Gammaproteobacteria_Unclassified_Unclassified_Unclassified	0.565	0.947	0.382	0.840959
Kordia	1.225	0.849	0.376	0.840959
Salinirepens	1.031	1.399	0.368	0.840959
Cellulophaga	1.121	0.773	0.348	0.899101
Marinomonas	1.221	0.89	0.332	0.840959
Psychrosphaera	0.755	1.087	0.332	0.840959
Roseivirga	0.844	0.514	0.33	0.911158
Bacteria_Bacteroidetes_Sphingobacteriia_Sphingobacteriales_Chitinophagaceae_Unclassified	0.565	0.875	0.311	0.911158
Winogradskyella	1.011	1.312	0.301	0.840959
Bacteria_Unclassified_Unclassified_Unclassified_Unclassified_Unclassified	0.988	1.282	0.294	0.840959
Polaribacter	0.972	1.256	0.284	0.840959
Phaeobacter_inhibens	1.179	1.431	0.251	0.911158
Bacteria_Bacteroidetes_Unclassified_Unclassified_Unclassified_Unclassified	1.268	1.025	0.243	0.911158
Alteromonas	1.184	1.408	0.224	0.848061
Corallomonas	0.841	1.057	0.216	0.840959
Neptuniibacter	1.343	1.146	0.198	0.840959
Pseudomonas	1.067	0.874	0.192	0.989011
Owenweeksia	0.865	1.034	0.169	0.911158
Aestuariibacter	1.026	1.185	0.159	0.911158
Shewanella	0.875	0.999	0.124	0.989011
Roseibacillus	0.868	0.754	0.114	0.989011
Marinobacterium	1.053	0.948	0.106	0.989011
Arcobacter	1.292	1.206	0.086	0.989011
Bacteria_Bacteroidetes_Flavobacteriia_Flavobacteriales_Flavobacteriaceae_Unclassified	1.156	1.072	0.085	0.989011
Aliiglaciecola	0.856	0.92	0.064	0.989011
Wandonia	1.282	1.338	0.056	0.989011
Kordiimonas	0.734	0.686	0.048	0.989011
Rhodovulum	1.045	1.007	0.037	0.989011
Pseudoalteromonas	1.409	1.433	0.024	0.989011
Brumimicrobium	1.002	1.025	0.024	0.989011
Thalassotalea	1.35	1.334	0.016	0.989011
Maribacter	0.942	0.956	0.014	0.989011
Tenacibaculum	1.09	1.101	0.011	0.989011
Olleya	1.315	1.309	0.006	0.989011
Flavobacterium	1.316	1.312	0.004	0.989011
Eigenvector	centrality	(normalized):
	WT	dTDA	abs.diff.	adj.p-value
Crocinitomix	0.042	0.997	0.955	0.038655	*
Bacteria_Bacteroidetes_Flavobacteriia_Flavobacteriales_Cryomorphaceae_Unclassified	0.05	1	0.95	0.683894
Lishizhenia	1	0.112	0.888	0.10308
Marinomonas	0.882	0.056	0.827	0.231929
Salinirepens	0.195	0.777	0.582	0.10308
Saprospira	0.588	0.027	0.56	0.683894
Kordia	0.557	0.018	0.539	0.683894
Bacteria_Proteobacteria_Alphaproteobacteria_Rhodobacterales_Rhodobacteraceae_Unclassified	0.542	0.008	0.533	0.683894
Neptunomonas	0.539	0.023	0.517	0.715611
Polaribacter	0.062	0.568	0.506	0.164283
Neptuniibacter	0.911	0.428	0.484	0.6737
Oceanospirillum	0.457	0.012	0.445	0.715611
Bacteria_Bacteroidetes_Unclassified_Unclassified_Unclassified_Unclassified	0.472	0.055	0.417	0.715611
Hyphomonas	0.418	0.002	0.416	0.683894
Psychrosphaera	0.033	0.388	0.354	0.457416
Phaeobacter_inhibens	0.485	0.83	0.345	0.715611
Tenacibaculum	0.092	0.435	0.343	0.683894
Rhodovulum	0.452	0.119	0.334	0.715611
Cellulophaga	0.338	0.016	0.322	0.715611
Arcobacter	0.913	0.606	0.307	0.715611
Flavobacterium	0.945	0.661	0.284	0.715611
Pseudomonas	0.354	0.084	0.27	0.715611
Bacteria_Bacteroidetes_Flavobacteriia_Flavobacteriales_Flavobacteriaceae_Unclassified	0.321	0.085	0.236	0.715611
Pseudoalteromonas	0.961	0.738	0.223	0.715611
Marinobacterium	0.263	0.084	0.179	0.715611
Formosa	0	0.167	0.167	0.715611
Thalassotalea	0.879	0.716	0.163	0.715611
Maribacter	0.182	0.032	0.15	0.715611
Olleya	0.847	0.716	0.131	0.725454
Roseibacillus	0.135	0.041	0.094	0.715611
Owenweeksia	0.036	0.12	0.084	0.715611
Brumimicrobium	0.241	0.32	0.079	0.725454
Aestuariibacter	0.095	0.16	0.065	0.715611
Aliiglaciecola	0.063	0.122	0.059	0.715611
Winogradskyella	0.138	0.194	0.056	0.725454
Wandonia	0.587	0.633	0.046	0.767216
Bacteria_Proteobacteria_Gammaproteobacteria_Unclassified_Unclassified_Unclassified	0.004	0.049	0.045	0.715611
Roseivirga	0.051	0.006	0.045	0.715611
Bacteria_Unclassified_Unclassified_Unclassified_Unclassified_Unclassified	0.24	0.196	0.044	0.715611
Alteromonas	0.11	0.148	0.038	0.715611
Kordiimonas	0.039	0.003	0.037	0.715611
Bacteria_Proteobacteria_Gammaproteobacteria_Alteromonadales_Alteromonadaceae_Unclassified	0.09	0.122	0.032	0.725454
Bacteria_Bacteroidetes_Sphingobacteriia_Sphingobacteriales_Chitinophagaceae_Unclassified	0.019	0.043	0.023	0.715611
Corallomonas	0.075	0.094	0.019	0.767216
Bacteria_Cyanobacteria/Chloroplast_Chloroplast_Chloroplast_Bacillariophyta_Unclassified	0.018	0	0.018	0.715611
Shewanella	0.027	0.04	0.013	0.767216
_________________________________________________________
Significance	codes:	***:	0,001,	**:	0,01,	*:	0,05,	,:	0.1

## Sheet: Day 1 Planktonic suspension
Degree	(normalized):
	WT	dTDA	abs.diff.	adj.p-value
Coraliomargarita	0.582	0.145	0.436	0.083935	.
Flavobacterium	0.073	0.418	0.345	0.083935	.
Marinomonas	0.073	0.418	0.345	0.153881
Nisaea	0.491	0.164	0.327	0.452318
Bacteria_Bacteroidetes_Unclassified_Unclassified_Unclassified_Unclassified	0.491	0.182	0.309	0.452318
Methylotenera	0.4	0.109	0.291	0.488624
Owenweeksia	0.073	0.364	0.291	0.167871
Balneola	0	0.291	0.291	0.552574
Pseudoalteromonas	0.164	0.455	0.291	0.167871
Brumimicrobium	0.364	0.073	0.291	0.552574
Roseovarius	0.382	0.091	0.291	0.488624
Arcobacter	0.582	0.291	0.291	0.488624
Saprospira	0.564	0.309	0.255	0.552574
Shewanella	0.436	0.2	0.236	0.552574
Pseudofulvibacter	0.491	0.273	0.218	0.552574
Corallomonas	0.055	0.273	0.218	0.377709
Marinobacterium	0.073	0.291	0.218	0.478431
Nonlabens	0.509	0.291	0.218	0.552574
Tenacibaculum	0.455	0.255	0.2	0.569399
Pseudomonas	0.091	0.291	0.2	0.452318
Salinirepens	0.436	0.236	0.2	0.488624
Bacteria_Unclassified_Unclassified_Unclassified_Unclassified_Unclassified	0.073	0.236	0.164	0.552574
Bacteria_Cyanobacteria/Chloroplast_Cyanobacteria_Family_II_GpIIa_Unclassified	0.473	0.309	0.164	0.569399
Amylibacter	0.327	0.164	0.164	0.552574
Lishizhenia	0.127	0.273	0.145	0.552574
Bacteria_Bacteroidetes_Flavobacteriia_Flavobacteriales_Flavobacteriaceae_Unclassified	0.127	0.273	0.145	0.552574
Planktomarina	0.091	0.218	0.127	0.586498
Phaeocystidibacter	0.4	0.291	0.109	0.569399
Formosa	0.073	0.182	0.109	0.569399
Litoreibacter	0.073	0.182	0.109	0.619256
Bacteria_Proteobacteria_Alphaproteobacteria_Rhodobacterales_Rhodobacteraceae_Unclassified	0.073	0.182	0.109	0.569399
Polaribacter	0.364	0.473	0.109	0.569399
Winogradskyella	0.164	0.273	0.109	0.569399
Bacteria_Bacteroidetes_Flavobacteriia_Flavobacteriales_Unclassified_Unclassified	0.327	0.436	0.109	0.589594
Thalassotalea	0.309	0.418	0.109	0.569399
Pseudohongiella	0.291	0.182	0.109	0.586498
Crocinitomix	0.309	0.4	0.091	0.569399
Phaeobacter_inhibens	0.291	0.382	0.091	0.569399
Bacteria_Proteobacteria_Alphaproteobacteria_SAR11_Candidatus_Pelagibacter_Unclassified	0.109	0.2	0.091	0.569399
Kordiimonas	0.073	0.164	0.091	0.586498
Cellulophaga	0.327	0.236	0.091	0.604716
Burkholderia	0.491	0.4	0.091	0.675132
Neptunomonas	0.491	0.418	0.073	0.569399
Thalassospira	0.218	0.291	0.073	0.569399
Roseibacillus	0.018	0.091	0.073	0.604716
Alteromonas	0.327	0.382	0.055	0.716679
Wandonia	0.309	0.255	0.055	0.703172
Neptuniibacter	0.364	0.309	0.055	0.703172
Ilumatobacter	0.345	0.309	0.036	0.716679
Euzebya	0.364	0.327	0.036	0.703172
Sulfurimonas	0.055	0.091	0.036	0.604716
Oceanospirillum	0.382	0.418	0.036	0.726662
Aestuariibacter	0.327	0.345	0.018	0.726662
Bacteria_Cyanobacteria/Chloroplast_Chloroplast_Chloroplast_Chlorophyta_Unclassified	0	0.018	0.018	0.716679
Bacteria_Bacteroidetes_Flavobacteriia_Flavobacteriales_Cryomorphaceae_Unclassified	0.4	0.4	0	0.750172
Bacteria_Proteobacteria_Gammaproteobacteria_Unclassified_Unclassified_Unclassified	0.4	0.4	0	0.750172
Betweenness	centrality	(normalized):
	WT	dTDA	abs.diff.	adj.p-value
Arcobacter	0.096	0	0.096	1
Bacteria_Bacteroidetes_Flavobacteriia_Flavobacteriales_Cryomorphaceae_Unclassified	0.097	0.008	0.088	0.867133
Shewanella	0.088	0.009	0.079	0.867133
Crocinitomix	0.004	0.053	0.048	0.965035
Flavobacterium	0.057	0.009	0.048	1
Bacteria_Bacteroidetes_Flavobacteriia_Flavobacteriales_Unclassified_Unclassified	0.01	0.058	0.048	1
Bacteria_Proteobacteria_Gammaproteobacteria_Unclassified_Unclassified_Unclassified	0.005	0.05	0.045	0.965035
Kordiimonas	0.001	0.04	0.039	1
Oceanospirillum	0.001	0.039	0.038	1
Polaribacter	0.015	0.05	0.035	1
Tenacibaculum	0.003	0.038	0.035	1
Euzebya	0.011	0.043	0.032	1
Bacteria_Bacteroidetes_Flavobacteriia_Flavobacteriales_Flavobacteriaceae_Unclassified	0.004	0.036	0.032	1
Bacteria_Proteobacteria_Alphaproteobacteria_SAR11_Candidatus_Pelagibacter_Unclassified	0.004	0.036	0.032	1
Pseudomonas	0.06	0.031	0.029	1
Nonlabens	0.034	0.005	0.029	1
Litoreibacter	0.029	0.003	0.026	1
Neptunomonas	0.094	0.071	0.022	1
Alteromonas	0.041	0.023	0.018	1
Aestuariibacter	0.045	0.027	0.018	1
Corallomonas	0.004	0.021	0.017	1
Marinomonas	0	0.017	0.017	1
Ilumatobacter	0.016	0.001	0.015	1
Salinirepens	0.011	0.024	0.013	1
Bacteria_Cyanobacteria/Chloroplast_Cyanobacteria_Family_II_GpIIa_Unclassified	0.041	0.028	0.013	1
Formosa	0	0.012	0.012	1
Planktomarina	0	0.012	0.012	1
Pseudoalteromonas	0.053	0.065	0.012	1
Burkholderia	0.012	0.023	0.011	1
Phaeobacter_inhibens	0.022	0.011	0.011	1
Balneola	0	0.009	0.009	1
Thalassotalea	0.003	0.011	0.008	1
Wandonia	0.008	0.015	0.007	1
Marinobacterium	0	0.007	0.007	1
Winogradskyella	0.007	0	0.007	1
Lishizhenia	0.01	0.004	0.006	1
Saprospira	0.061	0.067	0.006	1
Coraliomargarita	0.007	0.002	0.005	1
Phaeocystidibacter	0.027	0.03	0.003	1
Sulfurimonas	0	0.003	0.003	1
Brumimicrobium	0.004	0.002	0.002	1
Amylibacter	0	0.002	0.002	1
Cellulophaga	0.008	0.006	0.002	1
Nisaea	0.001	0	0.001	1
Owenweeksia	0	0.001	0.001	1
Roseovarius	0.001	0.002	0.001	1
Bacteria_Unclassified_Unclassified_Unclassified_Unclassified_Unclassified	0.001	0.003	0.001	1
Bacteria_Proteobacteria_Alphaproteobacteria_Rhodobacterales_Rhodobacteraceae_Unclassified	0.001	0	0.001	1
Methylotenera	0.001	0	0.001	1
Bacteria_Bacteroidetes_Unclassified_Unclassified_Unclassified_Unclassified	0.017	0.017	0.001	1
Thalassospira	0.001	0.001	0	1
Neptuniibacter	0.055	0.055	0	1
Pseudofulvibacter	0	0	0	1
Bacteria_Cyanobacteria/Chloroplast_Chloroplast_Chloroplast_Chlorophyta_Unclassified	0	0	0	1
Pseudohongiella	0	0	0	1
Roseibacillus	0	0	0	1
Closeness	centrality	(normalized):
	WT	dTDA	abs.diff.	adj.p-value
Balneola	0	1.423	1.423	0.574367
Bacteria_Cyanobacteria/Chloroplast_Chloroplast_Chloroplast_Chlorophyta_Unclassified	0	0.741	0.741	0.717959
Bacteria_Bacteroidetes_Flavobacteriia_Flavobacteriales_Flavobacteriaceae_Unclassified	0.663	1.347	0.684	0.717959
Owenweeksia	0.604	1.261	0.657	0.717959
Corallomonas	0.646	1.296	0.65	0.717959
Marinobacterium	0.679	1.274	0.595	0.717959
Arcobacter	1.358	0.798	0.56	0.717959
Marinomonas	0.789	1.25	0.46	0.717959
Nonlabens	1.565	1.113	0.452	0.717959
Brumimicrobium	1.221	0.781	0.439	0.717959
Bacteria_Unclassified_Unclassified_Unclassified_Unclassified_Unclassified	0.681	1.118	0.437	0.717959
Coraliomargarita	1.455	1.053	0.403	0.717959
Flavobacterium	0.976	1.362	0.386	0.717959
Bacteria_Bacteroidetes_Unclassified_Unclassified_Unclassified_Unclassified	1.486	1.106	0.381	0.717959
Sulfurimonas	0.579	0.937	0.357	0.717959
Planktomarina	0.97	1.326	0.356	0.717959
Shewanella	1.242	0.911	0.331	0.717959
Pseudoalteromonas	1.141	1.453	0.312	0.717959
Bacteria_Proteobacteria_Alphaproteobacteria_Rhodobacterales_Rhodobacteraceae_Unclassified	0.792	1.096	0.304	0.717959
Kordiimonas	0.832	1.13	0.297	0.717959
Bacteria_Proteobacteria_Alphaproteobacteria_SAR11_Candidatus_Pelagibacter_Unclassified	0.918	1.206	0.288	0.717959
Pseudomonas	0.917	1.2	0.283	0.717959
Roseovarius	1.241	0.967	0.274	0.717959
Phaeobacter_inhibens	1.628	1.354	0.273	0.717959
Litoreibacter	0.82	1.093	0.273	0.717959
Oceanospirillum	1.217	1.487	0.27	0.717959
Saprospira	1.589	1.366	0.223	0.717959
Thalassotalea	1.604	1.387	0.217	0.717959
Bacteria_Bacteroidetes_Flavobacteriia_Flavobacteriales_Unclassified_Unclassified	1.123	1.34	0.217	0.717959
Polaribacter	1.303	1.507	0.204	0.717959
Tenacibaculum	1.378	1.174	0.203	0.717959
Wandonia	1.192	0.995	0.197	0.717959
Bacteria_Proteobacteria_Gammaproteobacteria_Unclassified_Unclassified_Unclassified	1.235	1.43	0.195	0.717959
Lishizhenia	1.084	1.268	0.184	0.717959
Methylotenera	1.241	1.057	0.184	0.717959
Phaeocystidibacter	1.262	1.444	0.182	0.717959
Roseibacillus	0.712	0.893	0.182	0.717959
Neptuniibacter	1.258	1.434	0.176	0.717959
Thalassospira	1.023	1.188	0.164	0.717959
Pseudofulvibacter	1.327	1.173	0.155	0.717959
Nisaea	1.313	1.162	0.151	0.717959
Bacteria_Cyanobacteria/Chloroplast_Cyanobacteria_Family_II_GpIIa_Unclassified	1.473	1.335	0.137	0.717959
Neptunomonas	1.62	1.484	0.135	0.717959
Ilumatobacter	1.156	1.287	0.131	0.718956
Alteromonas	1.286	1.18	0.106	0.759122
Cellulophaga	1.322	1.223	0.1	0.732611
Aestuariibacter	1.286	1.38	0.094	0.717959
Winogradskyella	1.075	0.982	0.093	0.717959
Crocinitomix	1.286	1.371	0.085	0.717959
Bacteria_Bacteroidetes_Flavobacteriia_Flavobacteriales_Cryomorphaceae_Unclassified	1.158	1.24	0.083	0.717959
Amylibacter	1.185	1.114	0.071	0.792516
Burkholderia	1.4	1.356	0.044	0.798334
Salinirepens	1.295	1.33	0.034	0.792516
Pseudohongiella	1.095	1.126	0.031	0.824324
Formosa	0.908	0.898	0.01	0.839328
Euzebya	1.356	1.365	0.009	0.839328
Eigenvector	centrality	(normalized):
	WT	dTDA	abs.diff.	adj.p-value
Coraliomargarita	0.811	0.059	0.752	0.481926
Bacteria_Bacteroidetes_Unclassified_Unclassified_Unclassified_Unclassified	0.793	0.075	0.718	0.481926
Nisaea	0.741	0.09	0.65	0.481926
Owenweeksia	0.018	0.665	0.647	0.481926
Pseudofulvibacter	0.766	0.132	0.634	0.481926
Flavobacterium	0.061	0.693	0.632	0.481926
Saprospira	0.756	0.128	0.628	0.481926
Marinomonas	0.027	0.641	0.614	0.481926
Brumimicrobium	0.597	0.007	0.59	0.481926
Roseovarius	0.629	0.052	0.577	0.481926
Bacteria_Cyanobacteria/Chloroplast_Cyanobacteria_Family_II_GpIIa_Unclassified	0.71	0.161	0.549	0.481926
Tenacibaculum	0.625	0.076	0.549	0.481926
Methylotenera	0.622	0.077	0.545	0.481926
Lishizhenia	0.135	0.659	0.524	0.481926
Burkholderia	0.722	0.2	0.523	0.481926
Pseudoalteromonas	0.243	0.752	0.51	0.481926
Amylibacter	0.552	0.068	0.484	0.481926
Arcobacter	0.622	1	0.378	0.481926
Euzebya	0.525	0.175	0.35	0.481926
Neptunomonas	0.585	0.237	0.347	0.481926
Wandonia	0.45	0.105	0.345	0.481926
Bacteria_Bacteroidetes_Flavobacteriia_Flavobacteriales_Cryomorphaceae_Unclassified	1	0.671	0.329	0.481926
Neptuniibacter	0.55	0.236	0.315	0.514588
Corallomonas	0.003	0.313	0.311	0.481926
Oceanospirillum	0.567	0.261	0.306	0.514588
Phaeocystidibacter	0.527	0.222	0.305	0.481926
Nonlabens	0.808	0.514	0.294	0.514588
Thalassospira	0.347	0.638	0.291	0.481926
Bacteria_Proteobacteria_Gammaproteobacteria_Unclassified_Unclassified_Unclassified	0.528	0.25	0.278	0.481926
Polaribacter	0.562	0.285	0.277	0.481926
Salinirepens	0.58	0.313	0.267	0.481926
Pseudohongiella	0.392	0.132	0.261	0.483347
Thalassotalea	0.468	0.726	0.258	0.519049
Aestuariibacter	0.445	0.202	0.243	0.481926
Shewanella	0.516	0.289	0.227	0.481926
Ilumatobacter	0.427	0.2	0.227	0.514588
Balneola	0	0.211	0.211	0.483347
Cellulophaga	0.509	0.3	0.209	0.519049
Bacteria_Bacteroidetes_Flavobacteriia_Flavobacteriales_Unclassified_Unclassified	0.374	0.168	0.206	0.481926
Winogradskyella	0.277	0.478	0.2	0.521209
Phaeobacter_inhibens	0.463	0.627	0.163	0.532733
Marinobacterium	0.011	0.171	0.16	0.481926
Formosa	0.18	0.025	0.155	0.481926
Kordiimonas	0.155	0.056	0.099	0.519049
Bacteria_Proteobacteria_Alphaproteobacteria_Rhodobacterales_Rhodobacteraceae_Unclassified	0.149	0.054	0.094	0.55887
Crocinitomix	0.516	0.588	0.072	0.563741
Bacteria_Bacteroidetes_Flavobacteriia_Flavobacteriales_Flavobacteriaceae_Unclassified	0.011	0.082	0.071	0.481926
Bacteria_Unclassified_Unclassified_Unclassified_Unclassified_Unclassified	0.007	0.05	0.043	0.55887
Planktomarina	0.165	0.2	0.035	0.590758
Bacteria_Proteobacteria_Alphaproteobacteria_SAR11_Candidatus_Pelagibacter_Unclassified	0.154	0.126	0.027	0.572348
Litoreibacter	0.033	0.059	0.026	0.590758
Pseudomonas	0.099	0.073	0.025	0.514588
Roseibacillus	0.004	0.028	0.024	0.566241
Alteromonas	0.452	0.437	0.015	0.642161
Bacteria_Cyanobacteria/Chloroplast_Chloroplast_Chloroplast_Chlorophyta_Unclassified	0	0.008	0.008	0.567222
Sulfurimonas	0.011	0.014	0.003	0.633405
_________________________________________________________
Significance	codes:	***:	0,001,	**:	0,01,	*:	0,05,	,:	0.1

## Sheet: Day 4 Biofilm
Degree	(normalized):
	WT	dTDA	abs.diff.	adj.p-value
Arcobacter	0.06	0.396	0.336	0.280799
Bacteria_Bacteroidetes_Sphingobacteriia_Sphingobacteriales_Unclassified_Unclassified	0.082	0.41	0.328	0.637864
Phaeobacter_inhibens	0.41	0.082	0.328	0.280799
Hydrogenophaga	0.082	0.396	0.313	0.637864
Sulfitobacter	0.112	0.396	0.284	0.547731
Mesorhizobium	0.037	0.313	0.276	0.637864
Salinimonas	0.418	0.142	0.276	0.124799
Bacteria_Proteobacteria_Gammaproteobacteria_Gammaproteobacteria_incertae_sedis_Candidatus_Carsonella_Unclassified	0.082	0.351	0.269	0.547731
Marinobacterium	0.418	0.149	0.269	0.547731
Bacteria_Bacteroidetes_Cytophagia_Cytophagales_Unclassified_Unclassified	0.142	0.396	0.254	0.547731
Escherichia/Shigella	0.06	0.306	0.246	0.280799
Bacteria_Unclassified_Unclassified_Unclassified_Unclassified_Unclassified	0.157	0.396	0.239	0.637864
Bacteria_Proteobacteria_Betaproteobacteria_Burkholderiales_Unclassified_Unclassified	0.299	0.06	0.239	0.602293
Persicirhabdus	0.127	0.358	0.231	0.547731
Rhodopirellula	0.336	0.112	0.224	0.547731
Sneathiella	0	0.224	0.224	0.547731
Fluviimonas	0.41	0.194	0.216	0.726106
Bacteria_Bacteroidetes_Unclassified_Unclassified_Unclassified_Unclassified	0.067	0.276	0.209	0.672307
Alteromonas	0.396	0.187	0.209	0.805254
Thalassospira	0.112	0.313	0.201	0.547731
Bacteria_Actinobacteria_Actinobacteria_Acidimicrobiales_Unclassified_Unclassified	0.313	0.112	0.201	0.547731
Pelagicoccus	0.015	0.216	0.201	0.672307
Rhodovulum	0.097	0.299	0.201	0.547731
Bacteria_Proteobacteria_Alphaproteobacteria_Rhizobiales_Rhodobiaceae_Unclassified	0.224	0.03	0.194	0.547731
Leucobacter	0.299	0.104	0.194	0.805254
Olleya	0.381	0.187	0.194	0.547731
Pseudorhodobacter	0.067	0.254	0.187	0.827322
Stenotrophomonas	0.179	0.366	0.187	0.713697
Erythrobacter	0.396	0.209	0.187	0.672307
Neptuniibacter	0.44	0.254	0.187	0.827322
Bacteria_Proteobacteria_Gammaproteobacteria_Alteromonadales_Alteromonadaceae_Unclassified	0.388	0.209	0.179	0.547731
Winogradskyella	0.239	0.418	0.179	0.602293
Arenibacter	0.388	0.216	0.172	0.805254
Bacteria_Bacteroidetes_Bacteroidia_Bacteroidales_Prolixibacteraceae_Unclassified	0.007	0.179	0.172	0.827322
Sandaracinus	0.067	0.239	0.172	0.827322
Gilvibacter	0.291	0.119	0.172	0.824762
Bacteria_Proteobacteria_Alphaproteobacteria_Rhodobacterales_Rhodobacteraceae_Unclassified	0.425	0.254	0.172	0.759197
Oceanicola	0.276	0.112	0.164	0.805254
Bacteria_Proteobacteria_Deltaproteobacteria_Myxococcales_Nannocystaceae_Unclassified	0.373	0.209	0.164	0.827322
Halobacteriovorax	0.388	0.224	0.164	0.824762
Bacteria_Verrucomicrobia_Subdivision3_Unclassified_Unclassified_Unclassified	0.007	0.164	0.157	0.602293
Litoreibacter	0.246	0.09	0.157	0.759197
Bacteria_Proteobacteria_Alphaproteobacteria_Rhizobiales_Unclassified_Unclassified	0.216	0.366	0.149	0.547731
Bacteria_Proteobacteria_Alphaproteobacteria_Unclassified_Unclassified_Unclassified	0.104	0.254	0.149	0.827322
Crocinitomix	0.388	0.239	0.149	0.827322
Psychroserpens	0.254	0.403	0.149	0.827322
Bacteria_Proteobacteria_Gammaproteobacteria_Chromatiales_Unclassified_Unclassified	0.194	0.343	0.149	0.827322
Oceanibaculum	0.172	0.313	0.142	0.827322
Aequorivita	0.269	0.127	0.142	0.827322
Labrenzia	0.321	0.179	0.142	0.602293
Aestuariibacter	0.343	0.201	0.142	0.827322
Hoeflea	0.119	0.254	0.134	0.772407
Bacteria_Proteobacteria_Gammaproteobacteria_Gammaproteobacteria_incertae_sedis_Simiduia_Unclassified	0.187	0.06	0.127	0.827322
Cellulophaga	0.284	0.157	0.127	0.672307
Balneola	0.172	0.291	0.119	0.827322
Polaribacter	0.119	0.239	0.119	0.602293
Bacteria_Proteobacteria_Alphaproteobacteria_Rhodospirillales_Rhodospirillaceae_Unclassified	0.261	0.142	0.119	0.827322
Bacteria_Proteobacteria_Unclassified_Unclassified_Unclassified_Unclassified	0.261	0.142	0.119	0.827322
Phycisphaera	0.164	0.052	0.112	0.850783
Parachlamydia	0.276	0.388	0.112	0.805254
Nannocystis	0.172	0.284	0.112	0.827322
Ruegeria	0.172	0.06	0.112	0.88464
Bacteria_Proteobacteria_Gammaproteobacteria_Unclassified_Unclassified_Unclassified	0.246	0.351	0.104	0.88464
Orientia	0.403	0.299	0.104	0.827322
Tepidisphaera	0.216	0.321	0.104	0.824762
Enhygromyxa	0.127	0.231	0.104	0.827322
Neptunomonas	0.321	0.216	0.104	0.737785
Cyclobacterium	0.358	0.254	0.104	0.824762
Methylophilus	0.201	0.104	0.097	0.827322
Flavobacterium	0.142	0.231	0.09	0.827322
Gimesia	0.037	0.127	0.09	0.827322
Citreicella	0.149	0.239	0.09	0.827322
Pseudoruegeria	0.231	0.321	0.09	0.850783
Aestuariispira	0.321	0.231	0.09	0.827322
Bacteria_Bacteroidetes_Flavobacteriia_Flavobacteriales_Cryomorphaceae_Unclassified	0.194	0.276	0.082	0.827322
Bacteria_Bacteroidetes_Flavobacteriia_Flavobacteriales_Unclassified_Unclassified	0.321	0.403	0.082	0.827322
Bacteria_Verrucomicrobia_Opitutae_Puniceicoccales_Puniceicoccaceae_Unclassified	0.09	0.172	0.082	0.827322
Bacteria_Bacteroidetes_Flavobacteriia_Flavobacteriales_Flavobacteriaceae_Unclassified	0.358	0.276	0.082	0.827322
Bacteria_Proteobacteria_Deltaproteobacteria_Myxococcales_Unclassified_Unclassified	0.119	0.194	0.075	0.827322
Owenweeksia	0.321	0.388	0.067	0.827322
Bacteria_Chlamydiae_Chlamydiia_Chlamydiales_Parachlamydiaceae_Unclassified	0.336	0.269	0.067	0.88464
Bacteria_Cyanobacteria/Chloroplast_Chloroplast_Chloroplast_Bacillariophyta_Unclassified	0.157	0.224	0.067	0.827322
Rheinheimera	0.007	0.075	0.067	0.88464
Kordiimonas	0.216	0.149	0.067	0.88464
Wandonia	0.403	0.336	0.067	0.827322
Oceanospirillum	0.358	0.291	0.067	0.827322
Portibacter	0.216	0.276	0.06	0.827322
Formosa	0.358	0.418	0.06	0.897717
Bacteria_Proteobacteria_Deltaproteobacteria_Unclassified_Unclassified_Unclassified	0.172	0.231	0.06	0.827322
Thalassomonas	0.142	0.201	0.06	0.88464
Oceanococcus	0.321	0.381	0.06	0.827322
Tenacibaculum	0.403	0.343	0.06	0.827322
Hyphomonas	0.343	0.284	0.06	0.88464
Marivita	0.381	0.321	0.06	0.869655
Thalassotalea	0.41	0.351	0.06	0.88464
Pseudoalteromonas	0.388	0.328	0.06	0.850783
Pseudomonas	0.261	0.201	0.06	0.850783
Devosia	0.299	0.351	0.052	0.827322
Bacteria_Planctomycetes_Unclassified_Unclassified_Unclassified_Unclassified	0.015	0.067	0.052	0.88464
Haliea	0.381	0.433	0.052	0.88464
Arenicella	0.149	0.097	0.052	0.88464
Fluviicola	0.306	0.351	0.045	0.827322
Maribacter	0.373	0.328	0.045	0.88464
Bacteria_Proteobacteria_Gammaproteobacteria_Gammaproteobacteria_incertae_sedis_Spongiibacter_Unclassified	0.194	0.149	0.045	0.827322
Algoriphagus	0.119	0.075	0.045	0.827322
Maritalea	0.09	0.045	0.045	0.827322
Lewinella	0.261	0.216	0.045	0.88464
Tropicibacter	0.142	0.097	0.045	0.897717
Bacteria_Verrucomicrobia_Verrucomicrobiae_Verrucomicrobiales_Verrucomicrobiaceae_Unclassified	0.172	0.127	0.045	0.827322
Ilumatobacter	0.388	0.425	0.037	0.864303
Leucothrix	0.037	0.075	0.037	0.88464
Roseovarius	0.209	0.239	0.03	0.892207
Paraglaciecola	0.201	0.231	0.03	0.88464
Acanthopleuribacter	0.269	0.239	0.03	0.897717
Namhaeicola	0.097	0.067	0.03	0.901216
Rubricoccus	0.201	0.172	0.03	0.911781
Bacteria_Proteobacteria_Gammaproteobacteria_Gammaproteobacteria_incertae_sedis_Unclassified_Unclassified	0.104	0.075	0.03	0.89835
Bacteria_Planctomycetes_Planctomycetia_Planctomycetales_Planctomycetaceae_Unclassified	0.142	0.112	0.03	0.88464
Roseibacillus	0.187	0.216	0.03	0.903548
Nocardioides	0.358	0.328	0.03	0.88464
Bacteria_Bacteroidetes_Sphingobacteriia_Sphingobacteriales_Saprospiraceae_Unclassified	0.142	0.164	0.022	0.903548
Litorilinea	0.291	0.313	0.022	0.89835
Truepera	0.112	0.09	0.022	0.897717
Planctomicrobium	0.015	0.037	0.022	0.88464
Granulosicoccus	0.097	0.112	0.015	0.911781
Aliiglaciecola	0.097	0.082	0.015	0.897717
Halomonas	0.082	0.067	0.015	0.911781
Saprospira	0.231	0.246	0.015	0.911781
Bacteria_Planctomycetes_Phycisphaerae_Unclassified_Unclassified_Unclassified	0.284	0.299	0.015	0.911781
Bacteria_Proteobacteria_Gammaproteobacteria_Gammaproteobacteria_incertae_sedis_Zhongshania_Unclassified	0.179	0.187	0.007	0.903548
Bacteria_Cyanobacteria/Chloroplast_Chloroplast_Chloroplast_Chlorophyta_Unclassified	0.09	0.097	0.007	0.911781
Muricauda	0.209	0.216	0.007	0.911781
Filomicrobium	0.239	0.246	0.007	0.911781
Phaeodactylibacter	0.149	0.142	0.007	0.911781
Blastopirellula	0.209	0.209	0	0.925365
Betweenness	centrality	(normalized):
	WT	dTDA	abs.diff.	adj.p-value
Halobacteriovorax	0.072	0.019	0.053	0.207194
Fluviimonas	0.042	0.004	0.038	0.124317
Thalassotalea	0.04	0.007	0.033	0.186475
Flavobacterium	0.033	0.002	0.031	0.22377
Kordiimonas	0.032	0.006	0.026	0.559425
Bacteria_Bacteroidetes_Unclassified_Unclassified_Unclassified_Unclassified	0.029	0.005	0.024	0.559425
Oceanibaculum	0.024	0.001	0.023	0.37295
Acanthopleuribacter	0.022	0.001	0.021	0.37295
Bacteria_Bacteroidetes_Flavobacteriia_Flavobacteriales_Flavobacteriaceae_Unclassified	0.011	0.032	0.021	0.22377
Labrenzia	0.031	0.01	0.021	0.569785
Aestuariispira	0.027	0.009	0.018	0.564206
Maribacter	0.022	0.004	0.018	0.630792
Formosa	0.033	0.015	0.018	0.569785
Fluviicola	0.001	0.019	0.017	0.569785
Leucobacter	0.031	0.015	0.016	0.569785
Tepidisphaera	0.005	0.021	0.016	0.656547
Bacteria_Proteobacteria_Deltaproteobacteria_Unclassified_Unclassified_Unclassified	0.001	0.017	0.016	0.559425
Hyphomonas	0.003	0.018	0.016	0.569785
Bacteria_Unclassified_Unclassified_Unclassified_Unclassified_Unclassified	0.021	0.006	0.015	0.656547
Mesorhizobium	0	0.015	0.015	0.569785
Owenweeksia	0.017	0.003	0.015	0.559425
Bacteria_Proteobacteria_Gammaproteobacteria_Alteromonadales_Alteromonadaceae_Unclassified	0.004	0.018	0.015	0.656547
Sulfitobacter	0	0.014	0.014	0.630792
Tropicibacter	0.014	0	0.014	0.569785
Erythrobacter	0.005	0.018	0.014	0.68829
Persicirhabdus	0.002	0.016	0.014	0.656547
Bacteria_Proteobacteria_Alphaproteobacteria_Rhodospirillales_Rhodospirillaceae_Unclassified	0.023	0.036	0.013	0.569785
Lewinella	0.001	0.014	0.013	0.840618
Bacteria_Proteobacteria_Alphaproteobacteria_Rhodobacterales_Rhodobacteraceae_Unclassified	0.007	0.02	0.013	0.759413
Muricauda	0.011	0.024	0.013	0.773808
Phycisphaera	0.014	0.002	0.013	0.67131
Oceanicola	0.03	0.018	0.013	0.822403
Salinimonas	0.012	0	0.012	0.559425
Bacteria_Proteobacteria_Deltaproteobacteria_Myxococcales_Unclassified_Unclassified	0.004	0.016	0.012	0.680288
Hoeflea	0	0.011	0.011	0.734336
Neptunomonas	0.02	0.009	0.011	0.832687
Hydrogenophaga	0.001	0.012	0.011	0.68829
Bacteria_Cyanobacteria/Chloroplast_Chloroplast_Chloroplast_Chlorophyta_Unclassified	0.015	0.004	0.011	0.569785
Pseudomonas	0.007	0.018	0.011	0.68829
Enhygromyxa	0.001	0.011	0.011	0.630792
Haliea	0.008	0.019	0.011	0.840618
Gilvibacter	0.011	0	0.01	0.569785
Bacteria_Proteobacteria_Gammaproteobacteria_Unclassified_Unclassified_Unclassified	0.003	0.013	0.01	0.840618
Rhodovulum	0.002	0.012	0.01	0.773808
Sandaracinus	0	0.01	0.01	0.569785
Bacteria_Proteobacteria_Alphaproteobacteria_Unclassified_Unclassified_Unclassified	0	0.01	0.01	0.842894
Ilumatobacter	0.02	0.01	0.009	0.840618
Aestuariibacter	0.014	0.024	0.009	0.822403
Psychroserpens	0.01	0.02	0.009	0.759413
Bacteria_Actinobacteria_Actinobacteria_Acidimicrobiales_Unclassified_Unclassified	0.006	0.016	0.009	0.67131
Bacteria_Cyanobacteria/Chloroplast_Chloroplast_Chloroplast_Bacillariophyta_Unclassified	0	0.01	0.009	0.663022
Pseudoruegeria	0.001	0.01	0.009	0.68829
Blastopirellula	0.003	0.012	0.009	0.840618
Roseovarius	0.015	0.006	0.009	0.840618
Oceanococcus	0.007	0.016	0.009	0.759413
Neptuniibacter	0.016	0.007	0.009	0.840618
Bacteria_Proteobacteria_Deltaproteobacteria_Myxococcales_Nannocystaceae_Unclassified	0.01	0.002	0.008	0.840618
Oceanospirillum	0.008	0	0.008	0.840618
Citreicella	0.002	0.011	0.008	0.840618
Bacteria_Proteobacteria_Gammaproteobacteria_Gammaproteobacteria_incertae_sedis_Candidatus_Carsonella_Unclassified	0	0.008	0.008	0.840618
Crocinitomix	0.003	0.011	0.008	0.840618
Alteromonas	0.011	0.003	0.007	0.840618
Bacteria_Proteobacteria_Alphaproteobacteria_Rhizobiales_Rhodobiaceae_Unclassified	0.009	0.002	0.007	0.734336
Stenotrophomonas	0.011	0.018	0.007	0.842894
Aequorivita	0.002	0.009	0.007	0.840618
Wandonia	0.004	0.011	0.007	0.842894
Marivita	0.022	0.015	0.007	0.840618
Bacteria_Bacteroidetes_Flavobacteriia_Flavobacteriales_Unclassified_Unclassified	0.004	0.011	0.007	0.840618
Bacteria_Bacteroidetes_Sphingobacteriia_Sphingobacteriales_Unclassified_Unclassified	0.001	0.008	0.007	0.840618
Winogradskyella	0.014	0.008	0.007	0.822403
Bacteria_Verrucomicrobia_Verrucomicrobiae_Verrucomicrobiales_Verrucomicrobiaceae_Unclassified	0.003	0.01	0.007	0.840618
Litoreibacter	0.003	0.01	0.007	0.840618
Sneathiella	0	0.007	0.007	0.656547
Pseudoalteromonas	0.008	0.002	0.006	0.840618
Gimesia	0	0.006	0.006	0.840618
Cellulophaga	0.006	0	0.006	0.764415
Bacteria_Proteobacteria_Alphaproteobacteria_Rhizobiales_Unclassified_Unclassified	0.009	0.003	0.006	0.840618
Paraglaciecola	0.004	0.01	0.006	0.840618
Parachlamydia	0.015	0.009	0.006	0.840618
Tenacibaculum	0.011	0.006	0.006	0.840618
Bacteria_Chlamydiae_Chlamydiia_Chlamydiales_Parachlamydiaceae_Unclassified	0.003	0.008	0.005	0.840618
Portibacter	0.017	0.012	0.005	0.840618
Rheinheimera	0	0.005	0.005	0.840618
Nocardioides	0.01	0.015	0.005	0.842894
Maritalea	0.001	0.006	0.005	0.68829
Bacteria_Proteobacteria_Betaproteobacteria_Burkholderiales_Unclassified_Unclassified	0.005	0	0.004	0.840618
Ruegeria	0.005	0.001	0.004	0.842894
Granulosicoccus	0	0.004	0.004	0.840618
Roseibacillus	0.005	0.009	0.004	0.855148
Devosia	0.009	0.005	0.004	0.842894
Orientia	0.011	0.007	0.004	0.902491
Olleya	0.006	0.01	0.004	0.92038
Cyclobacterium	0.015	0.011	0.004	0.842894
Arenibacter	0.001	0.005	0.003	0.850792
Arcobacter	0.015	0.018	0.003	0.877602
Algoriphagus	0.008	0.005	0.003	0.840618
Phaeodactylibacter	0.005	0.002	0.003	0.854994
Methylophilus	0.005	0.008	0.003	0.876433
Bacteria_Bacteroidetes_Cytophagia_Cytophagales_Unclassified_Unclassified	0.011	0.014	0.003	0.89703
Balneola	0.003	0.006	0.003	0.910922
Aliiglaciecola	0.01	0.008	0.003	0.854994
Phaeobacter_inhibens	0.003	0	0.003	0.921785
Rhodopirellula	0.003	0	0.003	0.910922
Bacteria_Proteobacteria_Gammaproteobacteria_Gammaproteobacteria_incertae_sedis_Spongiibacter_Unclassified	0.01	0.007	0.003	0.910922
Bacteria_Planctomycetes_Phycisphaerae_Unclassified_Unclassified_Unclassified	0.008	0.01	0.003	0.910922
Bacteria_Proteobacteria_Gammaproteobacteria_Gammaproteobacteria_incertae_sedis_Simiduia_Unclassified	0.006	0.004	0.003	0.910922
Polaribacter	0.001	0.003	0.002	0.850792
Rubricoccus	0.005	0.003	0.002	0.850792
Bacteria_Proteobacteria_Gammaproteobacteria_Gammaproteobacteria_incertae_sedis_Zhongshania_Unclassified	0.011	0.009	0.002	0.910922
Bacteria_Bacteroidetes_Sphingobacteriia_Sphingobacteriales_Saprospiraceae_Unclassified	0	0.002	0.002	0.921785
Arenicella	0.011	0.013	0.002	0.921785
Marinobacterium	0.008	0.01	0.002	0.910922
Bacteria_Bacteroidetes_Flavobacteriia_Flavobacteriales_Cryomorphaceae_Unclassified	0.018	0.019	0.002	0.921785
Pseudorhodobacter	0.003	0.005	0.002	0.921785
Saprospira	0.005	0.003	0.002	0.910922
Bacteria_Proteobacteria_Unclassified_Unclassified_Unclassified_Unclassified	0.017	0.015	0.001	0.921785
Truepera	0.004	0.003	0.001	0.850792
Bacteria_Proteobacteria_Gammaproteobacteria_Gammaproteobacteria_incertae_sedis_Unclassified_Unclassified	0.001	0	0.001	0.850792
Nannocystis	0.004	0.003	0.001	0.921785
Bacteria_Verrucomicrobia_Opitutae_Puniceicoccales_Puniceicoccaceae_Unclassified	0	0.001	0.001	0.921785
Pelagicoccus	0	0.001	0	0.910922
Bacteria_Planctomycetes_Planctomycetia_Planctomycetales_Planctomycetaceae_Unclassified	0.004	0.004	0	0.921785
Litorilinea	0.012	0.012	0	0.921785
Bacteria_Proteobacteria_Gammaproteobacteria_Chromatiales_Unclassified_Unclassified	0.004	0.005	0	0.921785
Leucothrix	0	0	0	0.921785
Filomicrobium	0	0.001	0	0.921785
Thalassospira	0.001	0.001	0	0.921785
Halomonas	0.002	0.002	0	0.921785
Bacteria_Bacteroidetes_Bacteroidia_Bacteroidales_Prolixibacteraceae_Unclassified	0	0	0	0.921785
Bacteria_Planctomycetes_Unclassified_Unclassified_Unclassified_Unclassified	0	0	0	0.899184
Escherichia/Shigella	0	0	0	0.921785
Thalassomonas	0	0	0	0.921785
Namhaeicola	0	0	0	0.921785
Planctomicrobium	0	0	0	0.921785
Bacteria_Verrucomicrobia_Subdivision3_Unclassified_Unclassified_Unclassified	0	0	0	0.921785
Closeness	centrality	(normalized):
	WT	dTDA	abs.diff.	adj.p-value
Halobacteriovorax	2.468	1.226	1.242	0.065912	.
Sneathiella	0	1.142	1.142	0.126331
Phaeobacter_inhibens	1.928	0.93	0.998	0.098868	.
Bacteria_Verrucomicrobia_Subdivision3_Unclassified_Unclassified_Unclassified	0	0.98	0.98	0.232124
Thalassotalea	2.345	1.4	0.945	0.049434
Olleya	1.891	0.984	0.907	0.115346
Arenibacter	2.1	1.322	0.778	0.126331
Salinimonas	1.722	1.002	0.72	0.049434
Wandonia	1.983	1.264	0.719	0.115346
Marinobacterium	1.782	1.143	0.64	0.126331
Escherichia/Shigella	0.613	1.251	0.638	0.126331
Bacteria_Bacteroidetes_Sphingobacteriia_Sphingobacteriales_Unclassified_Unclassified	0.918	1.531	0.613	0.126331
Oceanospirillum	1.725	1.139	0.585	0.126331
Crocinitomix	1.78	1.205	0.575	0.278294
Pseudoalteromonas	1.754	1.184	0.57	0.126331
Tenacibaculum	1.754	1.186	0.568	0.126331
Mesorhizobium	0.77	1.319	0.549	0.233327
Hydrogenophaga	0.83	1.374	0.544	0.278294
Hyphomonas	1.705	1.168	0.537	0.322774
Bacteria_Bacteroidetes_Unclassified_Unclassified_Unclassified_Unclassified	0.901	1.436	0.536	0.126331
Sulfitobacter	1	1.52	0.52	0.126331
Stenotrophomonas	1.033	1.539	0.506	0.126331
Bacteria_Bacteroidetes_Bacteroidia_Bacteroidales_Prolixibacteraceae_Unclassified	0.623	1.128	0.504	0.303194
Arcobacter	1	1.472	0.472	0.233327
Ruegeria	1.135	0.69	0.445	0.418127
Bacteria_Proteobacteria_Gammaproteobacteria_Gammaproteobacteria_incertae_sedis_Candidatus_Carsonella_Unclassified	0.951	1.384	0.433	0.232124
Bacteria_Proteobacteria_Alphaproteobacteria_Unclassified_Unclassified_Unclassified	0.954	1.378	0.424	0.399677
Pelagicoccus	0.684	1.104	0.42	0.322774
Bacteria_Proteobacteria_Betaproteobacteria_Burkholderiales_Unclassified_Unclassified	1.154	0.745	0.409	0.399677
Bacteria_Unclassified_Unclassified_Unclassified_Unclassified_Unclassified	1.056	1.453	0.397	0.32132
Cyclobacterium	1.61	1.217	0.393	0.315738
Fluviicola	1.094	1.472	0.378	0.212565
Rhodovulum	0.876	1.252	0.376	0.126331
Planctomicrobium	0.457	0.824	0.367	0.463917
Bacteria_Proteobacteria_Gammaproteobacteria_Alteromonadales_Alteromonadaceae_Unclassified	1.744	1.379	0.366	0.176921
Gilvibacter	1.184	0.818	0.366	0.399677
Aequorivita	1.22	0.859	0.361	0.399677
Psychroserpens	1.154	1.498	0.344	0.521963
Rheinheimera	0.518	0.861	0.343	0.51531
Alteromonas	1.706	1.37	0.336	0.399677
Bacteria_Bacteroidetes_Cytophagia_Cytophagales_Unclassified_Unclassified	1.053	1.377	0.324	0.303194
Bacteria_Planctomycetes_Unclassified_Unclassified_Unclassified_Unclassified	0.67	0.987	0.317	0.39547
Pseudoruegeria	1.081	1.389	0.307	0.448566
Citreicella	1.052	1.356	0.305	0.399677
Oceanococcus	1.087	1.384	0.297	0.232124
Hoeflea	0.92	1.211	0.291	0.399677
Nannocystis	1.072	1.36	0.287	0.427108
Fluviimonas	1.477	1.19	0.287	0.463543
Bacteria_Proteobacteria_Deltaproteobacteria_Unclassified_Unclassified_Unclassified	1.044	1.33	0.285	0.303194
Bacteria_Proteobacteria_Alphaproteobacteria_Rhodobacterales_Rhodobacteraceae_Unclassified	1.549	1.265	0.284	0.341799
Litorilinea	1.052	1.331	0.28	0.399677
Balneola	1.065	1.34	0.275	0.399677
Pseudorhodobacter	0.961	1.236	0.275	0.545603
Maribacter	1.166	1.438	0.273	0.459028
Bacteria_Proteobacteria_Gammaproteobacteria_Gammaproteobacteria_incertae_sedis_Simiduia_Unclassified	1.207	0.941	0.266	0.528667
Bacteria_Proteobacteria_Gammaproteobacteria_Chromatiales_Unclassified_Unclassified	1.072	1.338	0.266	0.430365
Oceanicola	1.266	1.012	0.254	0.463543
Leucobacter	1.307	1.056	0.251	0.537434
Neptuniibacter	1.574	1.323	0.251	0.537434
Tepidisphaera	1.187	1.434	0.247	0.427108
Namhaeicola	0.866	0.621	0.245	0.463917
Orientia	1.549	1.308	0.241	0.521963
Aestuariibacter	1.14	1.38	0.24	0.463543
Devosia	1.264	1.501	0.237	0.399677
Thalassospira	1.022	1.258	0.236	0.463543
Sandaracinus	0.883	1.112	0.229	0.537434
Phycisphaera	1.09	0.864	0.226	0.614177
Bacteria_Bacteroidetes_Flavobacteriia_Flavobacteriales_Cryomorphaceae_Unclassified	1.153	1.367	0.214	0.448566
Bacteria_Proteobacteria_Deltaproteobacteria_Myxococcales_Unclassified_Unclassified	0.991	1.199	0.208	0.399677
Tropicibacter	1.019	0.812	0.208	0.598579
Bacteria_Proteobacteria_Unclassified_Unclassified_Unclassified_Unclassified	1.287	1.08	0.207	0.448566
Bacteria_Proteobacteria_Alphaproteobacteria_Rhizobiales_Unclassified_Unclassified	1.192	1.395	0.203	0.456588
Persicirhabdus	1.062	1.261	0.198	0.463917
Litoreibacter	1.117	0.919	0.198	0.528667
Bacteria_Proteobacteria_Gammaproteobacteria_Gammaproteobacteria_incertae_sedis_Zhongshania_Unclassified	1.042	1.231	0.19	0.463917
Haliea	1.704	1.52	0.184	0.598579
Parachlamydia	1.186	1.369	0.183	0.563063
Pseudomonas	1.012	1.193	0.181	0.537434
Gimesia	0.863	1.041	0.179	0.598579
Winogradskyella	1.244	1.418	0.174	0.463543
Oceanibaculum	1.158	1.332	0.174	0.528667
Bacteria_Verrucomicrobia_Verrucomicrobiae_Verrucomicrobiales_Verrucomicrobiaceae_Unclassified	1.143	0.982	0.161	0.537434
Bacteria_Proteobacteria_Alphaproteobacteria_Rhizobiales_Rhodobiaceae_Unclassified	1.016	0.856	0.159	0.614177
Marivita	1.242	1.392	0.151	0.537434
Rhodopirellula	1.234	1.088	0.146	0.540064
Bacteria_Actinobacteria_Actinobacteria_Acidimicrobiales_Unclassified_Unclassified	1.108	0.965	0.143	0.598579
Arenicella	1.114	0.974	0.14	0.614177
Algoriphagus	1.004	0.869	0.135	0.614177
Polaribacter	1.05	1.185	0.135	0.540064
Erythrobacter	1.372	1.238	0.134	0.614177
Bacteria_Bacteroidetes_Flavobacteriia_Flavobacteriales_Flavobacteriaceae_Unclassified	1.43	1.297	0.133	0.564617
Filomicrobium	1.007	1.137	0.13	0.616934
Nocardioides	1.165	1.291	0.126	0.596695
Bacteria_Proteobacteria_Gammaproteobacteria_Gammaproteobacteria_incertae_sedis_Spongiibacter_Unclassified	1.161	1.287	0.126	0.528667
Blastopirellula	1.079	1.204	0.125	0.598579
Bacteria_Proteobacteria_Deltaproteobacteria_Myxococcales_Nannocystaceae_Unclassified	1.189	1.306	0.117	0.614177
Roseibacillus	1.087	1.204	0.117	0.646797
Bacteria_Bacteroidetes_Sphingobacteriia_Sphingobacteriales_Saprospiraceae_Unclassified	1.041	1.157	0.116	0.646797
Bacteria_Chlamydiae_Chlamydiia_Chlamydiales_Parachlamydiaceae_Unclassified	1.356	1.247	0.109	0.646797
Paraglaciecola	1.219	1.327	0.108	0.576728
Enhygromyxa	0.903	1.007	0.104	0.646797
Leucothrix	0.911	1.011	0.1	0.598579
Labrenzia	1.143	1.24	0.097	0.598579
Saprospira	1.205	1.302	0.097	0.626488
Cellulophaga	1.225	1.133	0.091	0.614177
Halomonas	0.908	0.817	0.091	0.716356
Methylophilus	1.105	1.025	0.08	0.646797
Owenweeksia	1.54	1.468	0.071	0.646797
Lewinella	1.206	1.275	0.069	0.721052
Bacteria_Cyanobacteria/Chloroplast_Chloroplast_Chloroplast_Chlorophyta_Unclassified	0.882	0.821	0.061	0.721052
Kordiimonas	1.183	1.127	0.056	0.716356
Roseovarius	1.164	1.219	0.055	0.716356
Phaeodactylibacter	0.947	1.001	0.054	0.716356
Neptunomonas	1.345	1.392	0.047	0.714959
Acanthopleuribacter	1.153	1.199	0.046	0.716356
Bacteria_Cyanobacteria/Chloroplast_Chloroplast_Chloroplast_Bacillariophyta_Unclassified	1.113	1.069	0.044	0.723074
Thalassomonas	1.071	1.116	0.044	0.723074
Bacteria_Verrucomicrobia_Opitutae_Puniceicoccales_Puniceicoccaceae_Unclassified	0.941	0.978	0.037	0.726494
Aestuariispira	1.213	1.177	0.036	0.716356
Rubricoccus	1.028	0.997	0.032	0.726494
Formosa	1.311	1.342	0.031	0.726494
Bacteria_Proteobacteria_Gammaproteobacteria_Unclassified_Unclassified_Unclassified	1.282	1.312	0.03	0.726494
Bacteria_Planctomycetes_Phycisphaerae_Unclassified_Unclassified_Unclassified	1.388	1.418	0.03	0.726494
Bacteria_Proteobacteria_Gammaproteobacteria_Gammaproteobacteria_incertae_sedis_Unclassified_Unclassified	0.909	0.886	0.023	0.726494
Truepera	0.895	0.874	0.02	0.726494
Bacteria_Bacteroidetes_Flavobacteriia_Flavobacteriales_Unclassified_Unclassified	1.327	1.345	0.018	0.726494
Muricauda	1.153	1.169	0.016	0.726494
Ilumatobacter	1.293	1.308	0.015	0.726494
Bacteria_Proteobacteria_Alphaproteobacteria_Rhodospirillales_Rhodospirillaceae_Unclassified	1.163	1.175	0.012	0.726494
Portibacter	1.161	1.152	0.009	0.726494
Bacteria_Planctomycetes_Planctomycetia_Planctomycetales_Planctomycetaceae_Unclassified	1.018	1.027	0.008	0.726494
Granulosicoccus	0.911	0.919	0.007	0.726494
Aliiglaciecola	1.024	1.019	0.005	0.726494
Maritalea	0.908	0.912	0.004	0.726494
Flavobacterium	1.104	1.105	0.001	0.726494
Eigenvector	centrality	(normalized):
	WT	dTDA	abs.diff.	adj.p-value
Stenotrophomonas	0.032	0.988	0.956	0.02259	*
Phaeobacter_inhibens	0.969	0.019	0.949	0.02259	*
Bacteria_Bacteroidetes_Sphingobacteriia_Sphingobacteriales_Unclassified_Unclassified	0.011	0.94	0.929	0.032944	*
Sulfitobacter	0.135	1	0.865	0.02372	*
Bacteria_Proteobacteria_Alphaproteobacteria_Rhizobiales_Unclassified_Unclassified	0.083	0.933	0.85	0.02259	*
Olleya	0.942	0.097	0.845	0.02259	*
Fluviicola	0.101	0.935	0.834	0.02259	*
Bacteria_Bacteroidetes_Cytophagia_Cytophagales_Unclassified_Unclassified	0.035	0.855	0.82	0.076741	,
Oceanibaculum	0.034	0.835	0.802	0.061496	,
Bacteria_Bacteroidetes_Unclassified_Unclassified_Unclassified_Unclassified	0.016	0.814	0.798	0.07687	,
Maribacter	0.103	0.898	0.795	0.028751	*
Marinobacterium	0.912	0.134	0.778	0.062124	,
Salinimonas	0.913	0.136	0.777	0.02372	*
Hydrogenophaga	0.015	0.791	0.776	0.076741	,
Devosia	0.111	0.852	0.741	0.02259	*
Bacteria_Proteobacteria_Gammaproteobacteria_Alteromonadales_Alteromonadaceae_Unclassified	0.901	0.18	0.72	0.042169	*
Pseudoruegeria	0.062	0.77	0.708	0.086973	,
Arenibacter	0.958	0.253	0.705	0.085149	,
Alteromonas	0.86	0.157	0.702	0.073796	,
Halobacteriovorax	1	0.3	0.7	0.07693	,
Bacteria_Proteobacteria_Gammaproteobacteria_Chromatiales_Unclassified_Unclassified	0.048	0.747	0.699	0.055003	,
Nannocystis	0.046	0.735	0.689	0.093777	,
Mesorhizobium	0.01	0.693	0.682	0.073966	,
Marivita	0.114	0.789	0.675	0.039533	*
Bacteria_Proteobacteria_Alphaproteobacteria_Unclassified_Unclassified_Unclassified	0.014	0.681	0.667	0.057779	,
Pseudoalteromonas	0.901	0.273	0.627	0.036492	*
Crocinitomix	0.898	0.274	0.624	0.057779	,
Oceanospirillum	0.916	0.308	0.607	0.055003	,
Escherichia/Shigella	0.006	0.597	0.591	0.02372	*
Litorilinea	0.116	0.695	0.579	0.093777	,
Wandonia	0.95	0.375	0.574	0.044475	*
Ilumatobacter	0.138	0.706	0.568	0.02259	*
Tenacibaculum	0.913	0.361	0.552	0.055003	,
Cyclobacterium	0.832	0.284	0.548	0.055003	,
Oceanococcus	0.113	0.645	0.532	0.055003	,
Aequorivita	0.541	0.029	0.511	0.222375
Bacteria_Proteobacteria_Alphaproteobacteria_Rhodobacterales_Rhodobacteraceae_Unclassified	0.765	0.268	0.497	0.108287
Bacteria_Bacteroidetes_Bacteroidia_Bacteroidales_Prolixibacteraceae_Unclassified	0	0.479	0.479	0.126202
Leucobacter	0.555	0.078	0.477	0.245715
Bacteria_Unclassified_Unclassified_Unclassified_Unclassified_Unclassified	0.036	0.512	0.476	0.056006	,
Psychroserpens	0.056	0.531	0.475	0.402062
Hyphomonas	0.876	0.402	0.474	0.310619
Erythrobacter	0.773	0.321	0.452	0.109347
Bacteria_Proteobacteria_Deltaproteobacteria_Unclassified_Unclassified_Unclassified	0.062	0.512	0.45	0.210844
Neptuniibacter	0.794	0.352	0.442	0.361707
Blastopirellula	0.051	0.492	0.441	0.188124
Paraglaciecola	0.243	0.68	0.437	0.210844
Thalassotalea	0.906	0.474	0.432	0.142027
Tepidisphaera	0.315	0.74	0.425	0.07687	,
Arcobacter	0.094	0.51	0.416	0.062708	,
Fluviimonas	0.69	0.288	0.403	0.265861
Bacteria_Bacteroidetes_Flavobacteriia_Flavobacteriales_Flavobacteriaceae_Unclassified	0.726	0.328	0.398	0.108287
Bacteria_Chlamydiae_Chlamydiia_Chlamydiales_Parachlamydiaceae_Unclassified	0.692	0.297	0.394	0.396193
Bacteria_Proteobacteria_Deltaproteobacteria_Myxococcales_Nannocystaceae_Unclassified	0.116	0.509	0.393	0.149508
Labrenzia	0.141	0.507	0.366	0.093777	,
Sandaracinus	0.016	0.38	0.364	0.165193
Balneola	0.028	0.366	0.339	0.393595
Sneathiella	0	0.338	0.338	0.04651	*
Bacteria_Proteobacteria_Gammaproteobacteria_Gammaproteobacteria_incertae_sedis_Candidatus_Carsonella_Unclassified	0.134	0.454	0.32	0.083228	,
Formosa	0.125	0.442	0.317	0.514983
Nocardioides	0.108	0.413	0.305	0.055003	,
Thalassospira	0.092	0.378	0.286	0.076596	,
Winogradskyella	0.218	0.493	0.274	0.265861
Owenweeksia	0.774	0.508	0.266	0.336731
Persicirhabdus	0.115	0.366	0.251	0.250724
Oceanicola	0.288	0.04	0.248	0.368681
Parachlamydia	0.179	0.426	0.247	0.115437
Rhodovulum	0.01	0.248	0.238	0.210844
Neptunomonas	0.442	0.204	0.237	0.10063
Acanthopleuribacter	0.065	0.302	0.237	0.115437
Citreicella	0.055	0.277	0.222	0.402062
Bacteria_Verrucomicrobia_Opitutae_Puniceicoccales_Puniceicoccaceae_Unclassified	0.015	0.23	0.215	0.142027
Filomicrobium	0.096	0.311	0.214	0.249805
Flavobacterium	0.034	0.247	0.213	0.265861
Pelagicoccus	0.003	0.21	0.207	0.361707
Hoeflea	0.023	0.225	0.202	0.125576
Pseudorhodobacter	0.012	0.213	0.201	0.247982
Kordiimonas	0.074	0.268	0.194	0.249001
Orientia	0.808	0.624	0.184	0.310619
Bacteria_Bacteroidetes_Flavobacteriia_Flavobacteriales_Cryomorphaceae_Unclassified	0.195	0.378	0.183	0.250724
Bacteria_Proteobacteria_Gammaproteobacteria_Unclassified_Unclassified_Unclassified	0.564	0.384	0.179	0.519482
Aestuariispira	0.082	0.259	0.177	0.210844
Bacteria_Proteobacteria_Deltaproteobacteria_Myxococcales_Unclassified_Unclassified	0.029	0.2	0.171	0.368379
Bacteria_Proteobacteria_Alphaproteobacteria_Rhodospirillales_Rhodospirillaceae_Unclassified	0.051	0.217	0.166	0.250724
Polaribacter	0.139	0.298	0.159	0.210398
Bacteria_Verrucomicrobia_Verrucomicrobiae_Verrucomicrobiales_Verrucomicrobiaceae_Unclassified	0.206	0.052	0.153	0.250724
Bacteria_Planctomycetes_Unclassified_Unclassified_Unclassified_Unclassified	0.001	0.154	0.153	0.265861
Bacteria_Bacteroidetes_Sphingobacteriia_Sphingobacteriales_Saprospiraceae_Unclassified	0.045	0.18	0.135	0.486006
Muricauda	0.066	0.198	0.133	0.465615
Aestuariibacter	0.088	0.215	0.127	0.250724
Bacteria_Proteobacteria_Unclassified_Unclassified_Unclassified_Unclassified	0.197	0.072	0.124	0.299672
Cellulophaga	0.402	0.281	0.121	0.468137
Bacteria_Verrucomicrobia_Subdivision3_Unclassified_Unclassified_Unclassified	0.007	0.124	0.117	0.113658
Bacteria_Cyanobacteria/Chloroplast_Chloroplast_Chloroplast_Bacillariophyta_Unclassified	0.065	0.173	0.108	0.481721
Roseibacillus	0.046	0.154	0.108	0.412276
Bacteria_Proteobacteria_Gammaproteobacteria_Gammaproteobacteria_incertae_sedis_Zhongshania_Unclassified	0.034	0.139	0.106	0.188124
Bacteria_Proteobacteria_Betaproteobacteria_Burkholderiales_Unclassified_Unclassified	0.112	0.006	0.105	0.478165
Roseovarius	0.066	0.168	0.102	0.481721
Bacteria_Proteobacteria_Gammaproteobacteria_Gammaproteobacteria_incertae_sedis_Simiduia_Unclassified	0.128	0.027	0.101	0.514983
Enhygromyxa	0.021	0.113	0.092	0.250724
Gilvibacter	0.118	0.03	0.088	0.524157
Bacteria_Proteobacteria_Gammaproteobacteria_Gammaproteobacteria_incertae_sedis_Spongiibacter_Unclassified	0.073	0.157	0.084	0.250724
Leucothrix	0.042	0.118	0.076	0.478165
Litoreibacter	0.099	0.026	0.073	0.478165
Gimesia	0.008	0.078	0.07	0.412276
Bacteria_Bacteroidetes_Flavobacteriia_Flavobacteriales_Unclassified_Unclassified	0.549	0.618	0.07	0.310619
Rubricoccus	0.067	0.131	0.064	0.481721
Rhodopirellula	0.13	0.193	0.063	0.406864
Pseudomonas	0.087	0.149	0.062	0.376884
Ruegeria	0.06	0.008	0.052	0.58275
Arenicella	0.068	0.021	0.047	0.524157
Bacteria_Proteobacteria_Alphaproteobacteria_Rhizobiales_Rhodobiaceae_Unclassified	0.063	0.017	0.046	0.249805
Saprospira	0.43	0.385	0.046	0.58275
Bacteria_Proteobacteria_Gammaproteobacteria_Gammaproteobacteria_incertae_sedis_Unclassified_Unclassified	0.016	0.053	0.037	0.511058
Bacteria_Planctomycetes_Planctomycetia_Planctomycetales_Planctomycetaceae_Unclassified	0.027	0.061	0.034	0.468137
Phycisphaera	0.044	0.012	0.032	0.58275
Thalassomonas	0.317	0.289	0.029	0.58275
Aliiglaciecola	0.024	0.052	0.028	0.406864
Haliea	0.864	0.889	0.025	0.58275
Bacteria_Actinobacteria_Actinobacteria_Acidimicrobiales_Unclassified_Unclassified	0.117	0.096	0.022	0.514983
Rheinheimera	0.001	0.019	0.018	0.58275
Phaeodactylibacter	0.055	0.073	0.018	0.54806
Planctomicrobium	0.007	0.024	0.017	0.478165
Granulosicoccus	0.027	0.042	0.015	0.58275
Lewinella	0.534	0.523	0.011	0.567537
Portibacter	0.203	0.213	0.011	0.58275
Methylophilus	0.05	0.06	0.01	0.58275
Bacteria_Planctomycetes_Phycisphaerae_Unclassified_Unclassified_Unclassified	0.703	0.711	0.008	0.58275
Halomonas	0.014	0.008	0.006	0.58275
Algoriphagus	0.014	0.02	0.006	0.58275
Bacteria_Cyanobacteria/Chloroplast_Chloroplast_Chloroplast_Chlorophyta_Unclassified	0.031	0.026	0.005	0.58275
Maritalea	0.018	0.023	0.004	0.58275
Namhaeicola	0.026	0.029	0.003	0.58275
Tropicibacter	0.023	0.025	0.002	0.58275
Truepera	0.016	0.015	0.001	0.58275
_________________________________________________________
Significance	codes:	***:	0,001,	**:	0,01,	*:	0,05,	,:	0.1

## Sheet: Day 4 Planktonic suspension
Degree	(normalized):
	WT	dTDA	abs.diff.	adj.p-value
Amorphus	0.556	0.015	0.541	0.003778	**
Bacteria_Cyanobacteria/Chloroplast_Chloroplast_Chloroplast_Chlorophyta_Unclassified	0.504	0	0.504	0.003778	**
Blastopirellula	0.519	0.015	0.504	0.006045	**
Pseudomonas	0.578	0.081	0.496	0.003778	**
Fluviimonas	0.563	0.081	0.481	0.003778	**
Bacteria_Proteobacteria_Alphaproteobacteria_Rhodospirillales_Rhodospirillaceae_Unclassified	0.57	0.119	0.452	0.003778	**
Bacteria_Bacteroidetes_Sphingobacteriia_Sphingobacteriales_Chitinophagaceae_Unclassified	0.467	0.037	0.43	0.006045	**
Muricauda	0.489	0.067	0.422	0.003778	**
Tenacibaculum	0.526	0.104	0.422	0.003778	**
Aestuariispira	0.511	0.096	0.415	0.003778	**
Bacteria_Bacteroidetes_Cytophagia_Cytophagales_Unclassified_Unclassified	0.556	0.148	0.407	0.003778	**
Celeribacter	0.422	0.03	0.393	0.003778	**
Bacteria_Proteobacteria_Alphaproteobacteria_Rhodobacterales_Rhodobacteraceae_Unclassified	0.496	0.111	0.385	0.0186	*
Bacteria_Bacteroidetes_Flavobacteriia_Flavobacteriales_Flavobacteriaceae_Unclassified	0.593	0.222	0.37	0.003778	**
Mesorhizobium	0.407	0.037	0.37	0.037997	*
Aequorivita	0.437	0.081	0.356	0.003778	**
Bacteria_Cyanobacteria/Chloroplast_Chloroplast_Chloroplast_Bacillariophyta_Unclassified	0.422	0.074	0.348	0.065823	,
Devosia	0.415	0.067	0.348	0.003778	**
Bacteria_Bacteroidetes_Flavobacteriia_Flavobacteriales_Cryomorphaceae_Unclassified	0.519	0.17	0.348	0.003778	**
Phaeobacter_inhibens	0.393	0.067	0.326	0.003778	**
Pseudoalteromonas	0.444	0.119	0.326	0.003778	**
Escherichia/Shigella	0.044	0.363	0.319	0.010513	*
Rhodoluna	0.474	0.17	0.304	0.008636	**
Arenibacter	0.511	0.215	0.296	0.014508	*
Cellulophaga	0.341	0.044	0.296	0.082211	,
Thalassotalea	0.326	0.037	0.289	0.006045	**
Achromobacter	0.459	0.178	0.281	0.026447	*
Parachlamydia	0.104	0.378	0.274	0.006045	**
Opitutus	0.052	0.319	0.267	0.075884	,
Alcanivorax	0.533	0.267	0.267	0.043658	*
Bacteria_Verrucomicrobia_Opitutae_Opitutales_Opitutaceae_Unclassified	0.459	0.193	0.267	0.014508	*
Bacteria_Proteobacteria_Alphaproteobacteria_Rickettsiales_Rickettsiaceae_Unclassified	0.481	0.222	0.259	0.056026	,
Lewinella	0.467	0.215	0.252	0.02015	*
Rhodopirellula	0.422	0.17	0.252	0.046133	*
Bacteria_Planctomycetes_Planctomycetia_Planctomycetales_Planctomycetaceae_Unclassified	0.43	0.178	0.252	0.086197	,
Bacteria_Proteobacteria_Gammaproteobacteria_Unclassified_Unclassified_Unclassified	0.437	0.185	0.252	0.035559	*
Orientia	0.533	0.281	0.252	0.055916	,
Haliea	0.489	0.237	0.252	0.022165	*
Hydrogenophaga	0.052	0.296	0.244	0.128671
Kordiimonas	0.422	0.185	0.237	0.065823	,
Stenotrophomonas	0.533	0.304	0.23	0.035559	*
Labrenzia	0.363	0.148	0.215	0.022165	*
Alteromonas	0.43	0.222	0.207	0.086024	,
Ilumatobacter	0.533	0.326	0.207	0.059044	,
Winogradskyella	0.519	0.311	0.207	0.0234	*
Bacteria_Bacteroidetes_Unclassified_Unclassified_Unclassified_Unclassified	0.43	0.23	0.2	0.069648	,
Bacteria_Proteobacteria_Alphaproteobacteria_Unclassified_Unclassified_Unclassified	0.467	0.267	0.2	0.092689	,
Marinobacterium	0.496	0.296	0.2	0.121788
Bacteria_Proteobacteria_Gammaproteobacteria_Oceanospirillales_Oceanospirillaceae_Unclassified	0.2	0	0.2	0.010513	*
Rheinheimera	0.007	0.207	0.2	0.092689	,
Bacteria_Proteobacteria_Alphaproteobacteria_Rhizobiales_Unclassified_Unclassified	0.489	0.296	0.193	0.107676
Oceanicola	0.43	0.237	0.193	0.082211	,
Aliiglaciecola	0.207	0.015	0.193	0.046133	*
Bacteria_Bacteroidetes_Sphingobacteriia_Sphingobacteriales_Unclassified_Unclassified	0.059	0.252	0.193	0.161464
Bacteria_Proteobacteria_Gammaproteobacteria_Gammaproteobacteria_incertae_sedis_Spongiibacter_Unclassified	0.504	0.311	0.193	0.092689	,
Oceanococcus	0.193	0.378	0.185	0.056132	,
Leucobacter	0.274	0.089	0.185	0.166433
Algoriphagus	0.126	0.304	0.178	0.022165	*
Bacteria_Proteobacteria_Gammaproteobacteria_Gammaproteobacteria_incertae_sedis_Zhongshania_Unclassified	0.385	0.207	0.178	0.150721
Brevundimonas	0.481	0.304	0.178	0.081859	,
Methylophilus	0.378	0.2	0.178	0.127908
Tropicibacter	0.074	0.237	0.163	0.086024	,
Roseivirga	0.43	0.267	0.163	0.121788
Fluviicola	0.467	0.304	0.163	0.0496	*
Tepidisphaera	0.23	0.067	0.163	0.299854
Burkholderia	0.496	0.333	0.163	0.121788
Neptunomonas	0.533	0.37	0.163	0.086197	,
Psychroserpens	0.222	0.059	0.163	0.100424
Sphingopyxis	0.519	0.356	0.163	0.090674	,
Phycisphaera	0.178	0.022	0.156	0.24859
Lutimaribacter	0.526	0.37	0.156	0.184449
Formosa	0.519	0.363	0.156	0.18747
Erythrobacter	0.126	0.274	0.148	0.24859
Crocinitomix	0.274	0.126	0.148	0.096125	,
Bacteria_Parcubacteria_Unclassified_Unclassified_Unclassified_Unclassified	0.074	0.222	0.148	0.22042
Marivita	0.304	0.444	0.141	0.090674	,
Bacteria_Bacteroidetes_Flavobacteriia_Flavobacteriales_Unclassified_Unclassified	0.519	0.378	0.141	0.092689	,
Saprospira	0.104	0.237	0.133	0.242509
Bacteria_Verrucomicrobia_Subdivision3_Unclassified_Unclassified_Unclassified	0.104	0.23	0.126	0.188905
Balneola	0.496	0.37	0.126	0.194782
Portibacter	0.141	0.015	0.126	0.150721
Bacteria_Chlamydiae_Chlamydiia_Chlamydiales_Parachlamydiaceae_Unclassified	0.126	0.252	0.126	0.121788
Coxiella	0.185	0.059	0.126	0.242509
Cyclobacterium	0.526	0.4	0.126	0.243907
Bacteria_Bacteroidetes_Sphingobacteriia_Sphingobacteriales_Saprospiraceae_Unclassified	0.444	0.319	0.126	0.282709
Neptuniibacter	0.511	0.385	0.126	0.148144
Citreicella	0.126	0.237	0.111	0.305804
Phaeocystidibacter	0.23	0.119	0.111	0.273648
Thalassospira	0.407	0.296	0.111	0.106506
Phaeodactylibacter	0.178	0.074	0.104	0.283509
Sneathiella	0.267	0.163	0.104	0.150721
Hoeflea	0.037	0.133	0.096	0.228689
Terasakiella	0.23	0.133	0.096	0.249187
Arenicella	0.296	0.2	0.096	0.282709
Bacteria_Proteobacteria_Alphaproteobacteria_Rhizobiales_Rhodobiaceae_Unclassified	0.252	0.341	0.089	0.319039
Simkania	0.385	0.296	0.089	0.24859
Wandonia	0.207	0.119	0.089	0.282709
Thalassomonas	0.133	0.215	0.081	0.257741
Acidothermus	0.333	0.252	0.081	0.282709
Bacteria_Planctomycetes_Unclassified_Unclassified_Unclassified_Unclassified	0.096	0.015	0.081	0.150721
Maricaulis	0.163	0.081	0.081	0.332195
Bacteria_Proteobacteria_Gammaproteobacteria_Oceanospirillales_Unclassified_Unclassified	0.119	0.037	0.081	0.37351
Roseibacillus	0.207	0.126	0.081	0.282709
Nocardioides	0.363	0.289	0.074	0.332473
Bacteria_Proteobacteria_Gammaproteobacteria_Thiotrichales_Unclassified_Unclassified	0.326	0.259	0.067	0.270709
Bacteria_Planctomycetes_Phycisphaerae_Unclassified_Unclassified_Unclassified	0.17	0.104	0.067	0.344614
Bacteria_Proteobacteria_Gammaproteobacteria_Gammaproteobacteria_incertae_sedis_Unclassified_Unclassified	0.096	0.03	0.067	0.319039
Bacteria_Proteobacteria_Deltaproteobacteria_Myxococcales_Nannocystaceae_Unclassified	0.222	0.281	0.059	0.363688
Nisaea	0.363	0.304	0.059	0.319039
Oleibacter	0.393	0.333	0.059	0.332745
Maritalea	0.133	0.193	0.059	0.344614
Bacteria_Proteobacteria_Unclassified_Unclassified_Unclassified_Unclassified	0.17	0.23	0.059	0.363688
Gimesia	0.067	0.007	0.059	0.282709
Maribacter	0.289	0.23	0.059	0.319039
Roseovarius	0.259	0.311	0.052	0.352452
Oceanospirillum	0.363	0.311	0.052	0.363688
Polaribacter	0.296	0.244	0.052	0.344614
Bacteria_Proteobacteria_Gammaproteobacteria_Alteromonadales_Alteromonadaceae_Unclassified	0.222	0.17	0.052	0.344614
Aliiroseovarius	0.163	0.119	0.044	0.341834
Arcobacter	0.385	0.341	0.044	0.33733
Roseivivax	0.022	0.059	0.037	0.313873
Bacteria_Proteobacteria_Alphaproteobacteria_Rhodospirillales_Unclassified_Unclassified	0.17	0.133	0.037	0.390044
Bacteria_Verrucomicrobia_Verrucomicrobiae_Verrucomicrobiales_Verrucomicrobiaceae_Unclassified	0.044	0.015	0.03	0.313399
Rhizobium	0.185	0.156	0.03	0.386877
Halobacteriovorax	0.296	0.267	0.03	0.358126
Owenweeksia	0.259	0.281	0.022	0.380247
Bradymonas	0.222	0.244	0.022	0.410967
Aestuariibacter	0.237	0.215	0.022	0.396016
Sulfitobacter	0.385	0.363	0.022	0.40862
Bacteria_Proteobacteria_Deltaproteobacteria_Unclassified_Unclassified_Unclassified	0.37	0.348	0.022	0.410967
Hyphomonas	0.259	0.274	0.015	0.410967
Flavobacterium	0.326	0.311	0.015	0.410967
Bacteria_Proteobacteria_Gammaproteobacteria_Chromatiales_Unclassified_Unclassified	0.015	0.03	0.015	0.40862
Pseudoruegeria	0.022	0.015	0.007	0.410967
Bacteria_Chlamydiae_Chlamydiia_Chlamydiales_Unclassified_Unclassified	0.044	0.044	0	0.444927
Bacteria_Unclassified_Unclassified_Unclassified_Unclassified_Unclassified	0.363	0.363	0	0.444927
Betweenness	centrality	(normalized):
	WT	dTDA	abs.diff.	adj.p-value
Bacteria_Bacteroidetes_Flavobacteriia_Flavobacteriales_Flavobacteriaceae_Unclassified	0.104	0.009	0.095	0.11996
Bacteria_Proteobacteria_Alphaproteobacteria_Unclassified_Unclassified_Unclassified	0.092	0.004	0.088	0.272636
Marivita	0.02	0.091	0.071	0.05998	,
Labrenzia	0.08	0.011	0.068	0.05998	,
Oceanospirillum	0.079	0.011	0.067	0.05998	,
Rheinheimera	0	0.04	0.04	0.05998	,
Parachlamydia	0.006	0.033	0.027	0.222782
Neptunomonas	0.009	0.035	0.026	0.27683
Bacteria_Parcubacteria_Unclassified_Unclassified_Unclassified_Unclassified	0	0.026	0.026	0.17994
Opitutus	0.003	0.028	0.025	0.269909
Leucobacter	0.039	0.015	0.024	0.342742
Burkholderia	0.001	0.022	0.021	0.342742
Aliiroseovarius	0.001	0.022	0.021	0.272636
Bacteria_Proteobacteria_Deltaproteobacteria_Unclassified_Unclassified_Unclassified	0.025	0.004	0.021	0.272636
Bacteria_Planctomycetes_Phycisphaerae_Unclassified_Unclassified_Unclassified	0.005	0.026	0.021	0.641418
Bacteria_Proteobacteria_Gammaproteobacteria_Thiotrichales_Unclassified_Unclassified	0.002	0.022	0.02	0.342742
Bacteria_Proteobacteria_Gammaproteobacteria_Alteromonadales_Alteromonadaceae_Unclassified	0.027	0.008	0.019	0.342742
Alteromonas	0.002	0.021	0.019	0.342742
Hydrogenophaga	0.001	0.02	0.019	0.27683
Bacteria_Proteobacteria_Gammaproteobacteria_Unclassified_Unclassified_Unclassified	0.003	0.021	0.018	0.438315
Bacteria_Proteobacteria_Alphaproteobacteria_Rhodospirillales_Rhodospirillaceae_Unclassified	0.028	0.01	0.018	0.551815
Bacteria_Proteobacteria_Alphaproteobacteria_Rhizobiales_Rhodobiaceae_Unclassified	0.001	0.018	0.018	0.342742
Bacteria_Bacteroidetes_Flavobacteriia_Flavobacteriales_Cryomorphaceae_Unclassified	0.023	0.006	0.017	0.38169
Winogradskyella	0.009	0.026	0.017	0.438315
Maribacter	0.005	0.022	0.017	0.550404
Simkania	0.021	0.005	0.016	0.342742
Marinobacterium	0.01	0.026	0.016	0.602798
Fluviicola	0.001	0.017	0.016	0.550404
Lutimaribacter	0.017	0.001	0.016	0.484282
Haliea	0.004	0.019	0.015	0.547316
Mesorhizobium	0.017	0.002	0.015	0.616537
Bacteria_Cyanobacteria/Chloroplast_Chloroplast_Chloroplast_Bacillariophyta_Unclassified	0.026	0.012	0.015	0.55876
Roseivivax	0.015	0.001	0.014	0.605511
Kordiimonas	0.021	0.007	0.014	0.639785
Aequorivita	0.001	0.015	0.013	0.55876
Bacteria_Proteobacteria_Gammaproteobacteria_Gammaproteobacteria_incertae_sedis_Spongiibacter_Unclassified	0.003	0.016	0.013	0.438315
Sulfitobacter	0.004	0.016	0.013	0.602798
Roseivirga	0.001	0.014	0.013	0.547316
Methylophilus	0.001	0.013	0.013	0.488112
Gimesia	0.012	0	0.012	0.342742
Bacteria_Bacteroidetes_Sphingobacteriia_Sphingobacteriales_Saprospiraceae_Unclassified	0.014	0.025	0.011	0.764744
Oleibacter	0.002	0.013	0.011	0.641418
Oceanococcus	0.001	0.011	0.011	0.764744
Acidothermus	0.004	0.015	0.01	0.499832
Fluviimonas	0.012	0.001	0.01	0.764744
Aestuariibacter	0.017	0.007	0.01	0.764744
Bacteria_Proteobacteria_Alphaproteobacteria_Rhizobiales_Unclassified_Unclassified	0.01	0.02	0.01	0.605511
Ilumatobacter	0.006	0.015	0.01	0.641418
Escherichia/Shigella	0	0.009	0.009	0.764744
Wandonia	0.002	0.011	0.009	0.764744
Bacteria_Bacteroidetes_Sphingobacteriia_Sphingobacteriales_Unclassified_Unclassified	0	0.009	0.009	0.811071
Bacteria_Proteobacteria_Gammaproteobacteria_Gammaproteobacteria_incertae_sedis_Unclassified_Unclassified	0.006	0.015	0.009	0.55876
Bacteria_Proteobacteria_Gammaproteobacteria_Gammaproteobacteria_incertae_sedis_Zhongshania_Unclassified	0.021	0.03	0.009	0.764744
Bacteria_Proteobacteria_Alphaproteobacteria_Rickettsiales_Rickettsiaceae_Unclassified	0.002	0.01	0.008	0.764744
Bradymonas	0.002	0.01	0.008	0.882939
Arcobacter	0.004	0.012	0.008	0.764744
Bacteria_Unclassified_Unclassified_Unclassified_Unclassified_Unclassified	0.006	0.014	0.008	0.774286
Flavobacterium	0.01	0.002	0.008	0.764744
Aliiglaciecola	0.008	0	0.008	0.488112
Cellulophaga	0.011	0.004	0.007	0.764744
Coxiella	0.009	0.002	0.007	0.438315
Cyclobacterium	0.005	0.012	0.007	0.837954
Roseovarius	0.015	0.021	0.006	0.882939
Formosa	0.008	0.014	0.006	0.882939
Bacteria_Bacteroidetes_Unclassified_Unclassified_Unclassified_Unclassified	0.002	0.008	0.006	0.774286
Tepidisphaera	0.002	0.008	0.006	0.882939
Thalassospira	0.009	0.014	0.005	0.861378
Bacteria_Proteobacteria_Alphaproteobacteria_Rhodospirillales_Unclassified_Unclassified	0.003	0.008	0.005	0.855365
Stenotrophomonas	0.006	0.011	0.005	0.882939
Pseudoalteromonas	0.005	0	0.005	0.861378
Erythrobacter	0.002	0.007	0.005	0.882939
Phaeobacter_inhibens	0.005	0	0.005	0.882939
Aestuariispira	0.005	0	0.005	0.882939
Nisaea	0.004	0.009	0.005	0.882939
Celeribacter	0.005	0.001	0.005	0.764744
Sneathiella	0.001	0.006	0.005	0.882939
Bacteria_Proteobacteria_Alphaproteobacteria_Rhodobacterales_Rhodobacteraceae_Unclassified	0.01	0.005	0.005	0.882939
Bacteria_Chlamydiae_Chlamydiia_Chlamydiales_Unclassified_Unclassified	0.008	0.004	0.004	0.641418
Crocinitomix	0.008	0.004	0.004	0.882939
Bacteria_Proteobacteria_Gammaproteobacteria_Oceanospirillales_Oceanospirillaceae_Unclassified	0.004	0	0.004	0.62161
Devosia	0.004	0	0.004	0.861378
Maritalea	0.009	0.005	0.004	0.882939
Rhizobium	0	0.004	0.004	0.764744
Saprospira	0.003	0.007	0.004	0.882939
Pseudomonas	0.009	0.005	0.004	0.882939
Amorphus	0.004	0	0.004	0.882939
Portibacter	0.004	0	0.004	0.764744
Maricaulis	0.001	0.004	0.004	0.764744
Neptuniibacter	0.015	0.018	0.004	0.882939
Bacteria_Proteobacteria_Deltaproteobacteria_Myxococcales_Nannocystaceae_Unclassified	0.006	0.002	0.003	0.882939
Rhodoluna	0.003	0.007	0.003	0.882939
Nocardioides	0.005	0.001	0.003	0.882939
Bacteria_Proteobacteria_Unclassified_Unclassified_Unclassified_Unclassified	0.005	0.008	0.003	0.882939
Blastopirellula	0.003	0	0.003	0.882939
Oceanicola	0.001	0.004	0.003	0.882939
Roseibacillus	0.006	0.003	0.003	0.882939
Hyphomonas	0.004	0.002	0.003	0.882939
Owenweeksia	0.007	0.004	0.003	0.882939
Brevundimonas	0.004	0.001	0.002	0.882939
Halobacteriovorax	0.005	0.003	0.002	0.882939
Phaeodactylibacter	0.004	0.002	0.002	0.882939
Achromobacter	0.002	0	0.002	0.882939
Arenibacter	0.027	0.025	0.002	0.882939
Muricauda	0.002	0.004	0.002	0.882939
Balneola	0.009	0.007	0.002	0.882939
Phycisphaera	0.002	0	0.002	0.882939
Bacteria_Verrucomicrobia_Verrucomicrobiae_Verrucomicrobiales_Verrucomicrobiaceae_Unclassified	0	0.001	0.001	0.882939
Bacteria_Planctomycetes_Planctomycetia_Planctomycetales_Planctomycetaceae_Unclassified	0.002	0.003	0.001	0.882939
Tenacibaculum	0.008	0.007	0.001	0.882939
Polaribacter	0.009	0.008	0.001	0.882939
Phaeocystidibacter	0.001	0.001	0.001	0.882939
Algoriphagus	0.008	0.007	0.001	0.882939
Bacteria_Verrucomicrobia_Opitutae_Opitutales_Opitutaceae_Unclassified	0.002	0.001	0.001	0.882939
Psychroserpens	0.001	0.001	0.001	0.882939
Sphingopyxis	0.002	0.003	0.001	0.882939
Lewinella	0.004	0.003	0.001	0.882939
Hoeflea	0.008	0.008	0.001	0.882939
Terasakiella	0.003	0.003	0.001	0.882939
Rhodopirellula	0.001	0	0.001	0.882939
Bacteria_Bacteroidetes_Cytophagia_Cytophagales_Unclassified_Unclassified	0.009	0.009	0	0.882939
Bacteria_Bacteroidetes_Flavobacteriia_Flavobacteriales_Unclassified_Unclassified	0.01	0.01	0	0.882939
Thalassomonas	0.009	0.009	0	0.882939
Bacteria_Cyanobacteria/Chloroplast_Chloroplast_Chloroplast_Chlorophyta_Unclassified	0	0	0	0.882939
Citreicella	0.011	0.011	0	0.882939
Alcanivorax	0.011	0.012	0	0.882939
Pseudoruegeria	0	0	0	0.882939
Thalassotalea	0	0	0	0.882939
Bacteria_Verrucomicrobia_Subdivision3_Unclassified_Unclassified_Unclassified	0.005	0.005	0	0.882939
Tropicibacter	0.01	0.01	0	0.882939
Arenicella	0	0	0	0.882939
Orientia	0.003	0.004	0	0.882939
Bacteria_Chlamydiae_Chlamydiia_Chlamydiales_Parachlamydiaceae_Unclassified	0.005	0.005	0	0.882939
Bacteria_Bacteroidetes_Sphingobacteriia_Sphingobacteriales_Chitinophagaceae_Unclassified	0.007	0.007	0	0.882939
Bacteria_Planctomycetes_Unclassified_Unclassified_Unclassified_Unclassified	0	0	0	0.882939
Bacteria_Proteobacteria_Gammaproteobacteria_Chromatiales_Unclassified_Unclassified	0	0	0	0.882939
Bacteria_Proteobacteria_Gammaproteobacteria_Oceanospirillales_Unclassified_Unclassified	0	0	0	0.882939
Closeness	centrality	(normalized):
	WT	dTDA	abs.diff.	adj.p-value
Bacteria_Bacteroidetes_Flavobacteriia_Flavobacteriales_Flavobacteriaceae_Unclassified	6.493	1.203	5.289	0.005286	**
Bacteria_Proteobacteria_Alphaproteobacteria_Unclassified_Unclassified_Unclassified	6.49	1.265	5.225	0.005286	**
Bacteria_Cyanobacteria/Chloroplast_Chloroplast_Chloroplast_Chlorophyta_Unclassified	1.453	0	1.453	0.005286	**
Bacteria_Proteobacteria_Gammaproteobacteria_Oceanospirillales_Oceanospirillaceae_Unclassified	1.173	0	1.173	0.007319	**
Blastopirellula	1.768	0.595	1.173	0.015857	*
Amorphus	1.583	0.68	0.903	0.011193	*
Bacteria_Bacteroidetes_Sphingobacteriia_Sphingobacteriales_Chitinophagaceae_Unclassified	1.675	0.785	0.89	0.011326	*
Bacteria_Bacteroidetes_Cytophagia_Cytophagales_Unclassified_Unclassified	1.757	0.946	0.81	0.007319	**
Cellulophaga	1.326	0.598	0.728	0.039642	*
Bacteria_Proteobacteria_Alphaproteobacteria_Rhodospirillales_Rhodospirillaceae_Unclassified	1.777	1.065	0.712	0.025947	*
Bacteria_Proteobacteria_Alphaproteobacteria_Rhizobiales_Unclassified_Unclassified	1.945	1.235	0.71	0.005286	**
Alcanivorax	1.911	1.208	0.702	0.011193	*
Tenacibaculum	1.609	0.915	0.694	0.007319	**
Mesorhizobium	1.409	0.718	0.691	0.065271	,
Fluviimonas	1.676	1	0.676	0.005286	**
Pseudoalteromonas	1.594	0.924	0.67	0.005286	**
Winogradskyella	1.906	1.24	0.666	0.005286	**
Thalassotalea	1.459	0.793	0.665	0.011326	*
Phaeobacter_inhibens	1.505	0.856	0.649	0.005286	**
Muricauda	1.548	0.916	0.632	0.025947	*
Bacteria_Bacteroidetes_Flavobacteriia_Flavobacteriales_Cryomorphaceae_Unclassified	1.716	1.093	0.623	0.007319	**
Pseudomonas	1.657	1.034	0.622	0.011326	*
Celeribacter	1.445	0.832	0.613	0.017619	*
Labrenzia	1.711	1.098	0.612	0.012974	*
Aequorivita	1.423	0.811	0.611	0.011326	*
Aestuariispira	1.526	0.952	0.575	0.005286	**
Aliiglaciecola	1.106	0.554	0.553	0.135392
Bacteria_Proteobacteria_Alphaproteobacteria_Rickettsiales_Rickettsiaceae_Unclassified	1.776	1.234	0.542	0.011193	*
Devosia	1.419	0.899	0.52	0.025947	*
Bacteria_Proteobacteria_Gammaproteobacteria_Gammaproteobacteria_incertae_sedis_Zhongshania_Unclassified	1.73	1.22	0.51	0.060333	,
Opitutus	0.848	1.348	0.499	0.076695	,
Lutimaribacter	1.853	1.364	0.488	0.020387	*
Oceanospirillum	1.719	1.233	0.487	0.027183	*
Oceanicola	1.561	1.075	0.486	0.011193	*
Bacteria_Cyanobacteria/Chloroplast_Chloroplast_Chloroplast_Bacillariophyta_Unclassified	1.316	0.833	0.483	0.138633
Escherichia/Shigella	0.864	1.336	0.472	0.017619	*
Bacteria_Planctomycetes_Unclassified_Unclassified_Unclassified_Unclassified	1.027	0.557	0.47	0.158969
Wandonia	1.436	0.969	0.467	0.026583	*
Rheinheimera	0.607	1.072	0.465	0.119316
Bacteria_Proteobacteria_Gammaproteobacteria_Gammaproteobacteria_incertae_sedis_Spongiibacter_Unclassified	1.87	1.41	0.46	0.017125	*
Oceanococcus	1.028	1.482	0.454	0.025947	*
Cyclobacterium	1.965	1.517	0.448	0.014478	*
Phycisphaera	1.143	0.708	0.435	0.106428
Leucobacter	1.555	1.128	0.427	0.063427	,
Bacteria_Bacteroidetes_Sphingobacteriia_Sphingobacteriales_Saprospiraceae_Unclassified	1.804	1.39	0.414	0.078403	,
Arenibacter	1.622	1.216	0.406	0.054706	,
Portibacter	1.054	0.649	0.405	0.136224
Kordiimonas	1.537	1.133	0.403	0.137741
Alteromonas	1.581	1.178	0.403	0.076695	,
Marinobacterium	1.663	1.261	0.403	0.071884	,
Gimesia	0.907	0.506	0.402	0.204552
Bacteria_Proteobacteria_Alphaproteobacteria_Rhodobacterales_Rhodobacteraceae_Unclassified	1.464	1.066	0.398	0.076695	,
Bacteria_Proteobacteria_Gammaproteobacteria_Alteromonadales_Alteromonadaceae_Unclassified	1.522	1.138	0.385	0.078403	,
Terasakiella	1.339	0.957	0.382	0.076844	,
Crocinitomix	1.391	1.033	0.359	0.054706	,
Parachlamydia	1.027	1.384	0.357	0.039856	*
Lewinella	1.41	1.065	0.345	0.138633
Balneola	1.873	1.529	0.345	0.024605	*
Bacteria_Bacteroidetes_Unclassified_Unclassified_Unclassified_Unclassified	1.627	1.291	0.336	0.069193	,
Hydrogenophaga	0.835	1.163	0.328	0.158969
Phaeodactylibacter	1.077	0.75	0.327	0.141371
Bacteria_Proteobacteria_Gammaproteobacteria_Gammaproteobacteria_incertae_sedis_Unclassified_Unclassified	1.047	0.727	0.32	0.192001
Methylophilus	1.433	1.118	0.315	0.085126	,
Ilumatobacter	1.538	1.224	0.314	0.082399	,
Haliea	1.563	1.263	0.3	0.076844	,
Rhodopirellula	1.311	1.014	0.296	0.153977
Achromobacter	1.365	1.072	0.294	0.145282
Rhodoluna	1.455	1.162	0.293	0.05383	,
Citreicella	1.021	1.308	0.287	0.172877
Stenotrophomonas	1.56	1.281	0.279	0.143372
Roseibacillus	1.267	0.997	0.27	0.144666
Coxiella	1.128	0.864	0.265	0.237394
Polaribacter	1.456	1.192	0.264	0.119316
Marivita	1.428	1.683	0.255	0.076695	,
Bacteria_Proteobacteria_Alphaproteobacteria_Rhizobiales_Rhodobiaceae_Unclassified	1.252	1.5	0.248	0.135392
Bacteria_Proteobacteria_Gammaproteobacteria_Unclassified_Unclassified_Unclassified	1.465	1.218	0.247	0.152225
Orientia	1.579	1.332	0.247	0.090219	,
Neptunomonas	1.675	1.43	0.245	0.082399	,
Bacteria_Parcubacteria_Unclassified_Unclassified_Unclassified_Unclassified	0.858	1.1	0.241	0.207861
Hyphomonas	1.432	1.193	0.239	0.158969
Maricaulis	1.084	0.851	0.233	0.237394
Algoriphagus	1.059	1.287	0.228	0.076844	,
Roseivirga	1.401	1.185	0.216	0.138513
Bacteria_Chlamydiae_Chlamydiia_Chlamydiales_Parachlamydiaceae_Unclassified	0.977	1.19	0.213	0.128364
Bacteria_Proteobacteria_Unclassified_Unclassified_Unclassified_Unclassified	1.016	1.227	0.211	0.204272
Bacteria_Bacteroidetes_Sphingobacteriia_Sphingobacteriales_Unclassified_Unclassified	0.96	1.165	0.204	0.204552
Sneathiella	1.353	1.153	0.2	0.169139
Tropicibacter	0.995	1.188	0.193	0.204552
Bacteria_Bacteroidetes_Flavobacteriia_Flavobacteriales_Unclassified_Unclassified	1.569	1.377	0.193	0.128133
Saprospira	0.956	1.146	0.19	0.237394
Arenicella	1.235	1.054	0.181	0.204552
Acidothermus	1.419	1.238	0.181	0.215078
Phaeocystidibacter	1.064	0.895	0.169	0.215078
Halobacteriovorax	1.42	1.252	0.168	0.204552
Bacteria_Verrucomicrobia_Opitutae_Opitutales_Opitutaceae_Unclassified	1.387	1.223	0.164	0.169139
Burkholderia	1.477	1.314	0.163	0.237394
Pseudoruegeria	0.694	0.534	0.16	0.266312
Bacteria_Planctomycetes_Planctomycetia_Planctomycetales_Planctomycetaceae_Unclassified	1.222	1.063	0.159	0.2383
Neptuniibacter	1.551	1.397	0.154	0.202174
Erythrobacter	1.073	1.226	0.153	0.237394
Formosa	1.561	1.411	0.15	0.257927
Bacteria_Verrucomicrobia_Verrucomicrobiae_Verrucomicrobiales_Verrucomicrobiaceae_Unclassified	0.945	0.797	0.148	0.228932
Sulfitobacter	1.304	1.444	0.139	0.207532
Bacteria_Proteobacteria_Gammaproteobacteria_Chromatiales_Unclassified_Unclassified	0.708	0.843	0.136	0.274229
Tepidisphaera	1.201	1.07	0.131	0.257927
Psychroserpens	1.098	0.978	0.12	0.266312
Owenweeksia	1.253	1.373	0.119	0.226835
Arcobacter	1.324	1.44	0.116	0.237394
Bradymonas	1.209	1.322	0.113	0.276843
Bacteria_Proteobacteria_Alphaproteobacteria_Rhodospirillales_Unclassified_Unclassified	1.119	1.008	0.111	0.275986
Bacteria_Verrucomicrobia_Subdivision3_Unclassified_Unclassified_Unclassified	1.015	1.125	0.111	0.257927
Aestuariibacter	1.139	1.242	0.103	0.237394
Bacteria_Planctomycetes_Phycisphaerae_Unclassified_Unclassified_Unclassified	1.158	1.06	0.098	0.274229
Flavobacterium	1.346	1.252	0.094	0.275986
Brevundimonas	1.418	1.325	0.094	0.2383
Bacteria_Chlamydiae_Chlamydiia_Chlamydiales_Unclassified_Unclassified	0.918	0.825	0.093	0.280434
Roseivivax	0.818	0.903	0.085	0.235399
Nisaea	1.454	1.369	0.085	0.266312
Aliiroseovarius	0.949	1.032	0.083	0.266312
Bacteria_Unclassified_Unclassified_Unclassified_Unclassified_Unclassified	1.443	1.526	0.083	0.263565
Thalassospira	1.388	1.308	0.08	0.259474
Bacteria_Proteobacteria_Deltaproteobacteria_Myxococcales_Nannocystaceae_Unclassified	1.156	1.234	0.078	0.266312
Maribacter	1.145	1.221	0.075	0.266312
Bacteria_Proteobacteria_Gammaproteobacteria_Oceanospirillales_Unclassified_Unclassified	0.99	0.919	0.071	0.308313
Bacteria_Proteobacteria_Deltaproteobacteria_Unclassified_Unclassified_Unclassified	1.263	1.326	0.063	0.278073
Rhizobium	1.016	1.077	0.062	0.298636
Oleibacter	1.344	1.401	0.057	0.298636
Thalassomonas	1.069	1.111	0.042	0.308313
Hoeflea	0.93	0.972	0.041	0.308313
Nocardioides	1.306	1.266	0.04	0.308313
Sphingopyxis	1.445	1.48	0.035	0.301031
Simkania	1.339	1.304	0.035	0.301031
Maritalea	1.148	1.121	0.027	0.330507
Fluviicola	1.428	1.407	0.022	0.308313
Roseovarius	1.249	1.244	0.005	0.346633
Bacteria_Proteobacteria_Gammaproteobacteria_Thiotrichales_Unclassified_Unclassified	1.249	1.251	0.002	0.346633
Eigenvector	centrality	(normalized):
	WT	dTDA	abs.diff.	adj.p-value
Bacteria_Bacteroidetes_Cytophagia_Cytophagales_Unclassified_Unclassified	0.966	0.071	0.895	0.174915
Fluviimonas	0.963	0.076	0.887	0.174915
Oceanococcus	0.038	0.817	0.779	0.174915
Bacteria_Bacteroidetes_Sphingobacteriia_Sphingobacteriales_Chitinophagaceae_Unclassified	0.766	0.014	0.752	0.434107
Marivita	0.158	0.907	0.749	0.174915
Bacteria_Proteobacteria_Alphaproteobacteria_Rickettsiales_Rickettsiaceae_Unclassified	0.934	0.189	0.745	0.19773
Bacteria_Proteobacteria_Alphaproteobacteria_Rhodobacterales_Rhodobacteraceae_Unclassified	0.802	0.067	0.735	0.210052
Aequorivita	0.769	0.044	0.725	0.192936
Escherichia/Shigella	0.014	0.734	0.721	0.174915
Bacteria_Bacteroidetes_Flavobacteriia_Flavobacteriales_Cryomorphaceae_Unclassified	0.818	0.109	0.709	0.174915
Tenacibaculum	0.783	0.081	0.701	0.210052
Bacteria_Proteobacteria_Alphaproteobacteria_Rhizobiales_Rhodobiaceae_Unclassified	0.111	0.784	0.673	0.174915
Opitutus	0.006	0.675	0.669	0.19773
Parachlamydia	0.079	0.714	0.635	0.174915
Citreicella	0.032	0.661	0.629	0.249784
Alcanivorax	1	0.372	0.628	0.480618
Bacteria_Cyanobacteria/Chloroplast_Chloroplast_Chloroplast_Bacillariophyta_Unclassified	0.658	0.037	0.622	0.593021
Celeribacter	0.649	0.04	0.609	0.364796
Arcobacter	0.285	0.88	0.595	0.174915
Bradymonas	0.162	0.723	0.561	0.210052
Haliea	0.815	0.255	0.56	0.19773
Algoriphagus	0.107	0.629	0.522	0.249784
Winogradskyella	0.932	0.417	0.515	0.35186
Lewinella	0.745	0.248	0.498	0.268733
Aestuariibacter	0.059	0.544	0.485	0.29243
Sulfitobacter	0.289	0.764	0.475	0.174915
Phaeobacter_inhibens	0.544	0.069	0.475	0.174915
Pseudoalteromonas	0.588	0.117	0.471	0.391983
Formosa	0.396	0.864	0.468	0.493303
Arenibacter	0.756	0.302	0.454	0.363823
Alteromonas	0.685	0.234	0.45	0.391983
Hydrogenophaga	0.007	0.439	0.432	0.210052
Bacteria_Proteobacteria_Alphaproteobacteria_Rhizobiales_Unclassified_Unclassified	0.938	0.509	0.43	0.339287
Owenweeksia	0.368	0.796	0.428	0.268733
Blastopirellula	0.429	0.002	0.428	0.210052
Amorphus	0.429	0.009	0.419	0.611641
Bacteria_Chlamydiae_Chlamydiia_Chlamydiales_Parachlamydiaceae_Unclassified	0.071	0.484	0.413	0.174915
Thalassospira	0.294	0.706	0.412	0.19773
Oceanicola	0.723	0.312	0.412	0.484494
Marinobacterium	0.824	0.415	0.409	0.621264
Nocardioides	0.261	0.667	0.406	0.19773
Halobacteriovorax	0.254	0.656	0.402	0.401951
Bacteria_Unclassified_Unclassified_Unclassified_Unclassified_Unclassified	0.554	0.954	0.4	0.259794
Bacteria_Cyanobacteria/Chloroplast_Chloroplast_Chloroplast_Chlorophyta_Unclassified	0.39	0	0.39	0.307673
Nisaea	0.293	0.682	0.389	0.174915
Methylophilus	0.641	0.252	0.389	0.595544
Arenicella	0.548	0.164	0.384	0.19773
Sphingopyxis	0.437	0.815	0.379	0.19773
Bacteria_Bacteroidetes_Unclassified_Unclassified_Unclassified_Unclassified	0.746	0.376	0.369	0.456204
Saprospira	0.029	0.385	0.356	0.484494
Bacteria_Proteobacteria_Deltaproteobacteria_Myxococcales_Nannocystaceae_Unclassified	0.146	0.497	0.351	0.19773
Bacteria_Proteobacteria_Gammaproteobacteria_Gammaproteobacteria_incertae_sedis_Zhongshania_Unclassified	0.681	0.34	0.341	0.491352
Hyphomonas	0.155	0.474	0.319	0.577993
Brevundimonas	0.402	0.72	0.319	0.224957
Coxiella	0.372	0.054	0.318	0.337639
Flavobacterium	0.355	0.668	0.313	0.621264
Polaribacter	0.176	0.48	0.303	0.593021
Fluviicola	0.352	0.655	0.303	0.210052
Roseivirga	0.774	0.478	0.296	0.573429
Rhizobium	0.137	0.431	0.294	0.210052
Mesorhizobium	0.294	0.007	0.286	0.645993
Pseudomonas	0.441	0.156	0.285	0.191952
Muricauda	0.36	0.091	0.269	0.678925
Bacteria_Proteobacteria_Alphaproteobacteria_Unclassified_Unclassified_Unclassified	0.373	0.638	0.266	0.618965
Rheinheimera	0.001	0.26	0.26	0.210052
Thalassotalea	0.307	0.05	0.256	0.593021
Erythrobacter	0.208	0.448	0.24	0.455886
Maribacter	0.132	0.37	0.237	0.268733
Burkholderia	0.404	0.637	0.233	0.363823
Aestuariispira	0.391	0.163	0.229	0.363823
Bacteria_Proteobacteria_Alphaproteobacteria_Rhodospirillales_Rhodospirillaceae_Unclassified	0.459	0.233	0.227	0.621264
Bacteria_Verrucomicrobia_Opitutae_Opitutales_Opitutaceae_Unclassified	0.396	0.621	0.225	0.222867
Lutimaribacter	0.996	0.778	0.218	0.503312
Cellulophaga	0.228	0.012	0.216	0.681975
Bacteria_Bacteroidetes_Sphingobacteriia_Sphingobacteriales_Unclassified_Unclassified	0.07	0.284	0.215	0.503312
Tropicibacter	0.019	0.224	0.205	0.484494
Oceanospirillum	0.426	0.622	0.196	0.69193
Bacteria_Planctomycetes_Planctomycetia_Planctomycetales_Planctomycetaceae_Unclassified	0.321	0.125	0.196	0.307673
Bacteria_Proteobacteria_Deltaproteobacteria_Unclassified_Unclassified_Unclassified	0.502	0.696	0.195	0.591964
Bacteria_Proteobacteria_Unclassified_Unclassified_Unclassified_Unclassified	0.046	0.233	0.187	0.484494
Stenotrophomonas	0.452	0.634	0.182	0.493654
Devosia	0.317	0.135	0.182	0.577993
Aliiglaciecola	0.185	0.004	0.181	0.224957
Bacteria_Parcubacteria_Unclassified_Unclassified_Unclassified_Unclassified	0.021	0.185	0.164	0.678484
Roseovarius	0.199	0.344	0.145	0.456204
Crocinitomix	0.171	0.311	0.14	0.681975
Tepidisphaera	0.206	0.066	0.14	0.595544
Oleibacter	0.69	0.829	0.138	0.621264
Orientia	0.419	0.555	0.137	0.524177
Rhodopirellula	0.353	0.219	0.134	0.632248
Bacteria_Proteobacteria_Gammaproteobacteria_Unclassified_Unclassified_Unclassified	0.344	0.21	0.133	0.621264
Kordiimonas	0.311	0.444	0.133	0.681975
Bacteria_Verrucomicrobia_Subdivision3_Unclassified_Unclassified_Unclassified	0.048	0.174	0.126	0.551732
Maricaulis	0.157	0.035	0.122	0.480618
Phycisphaera	0.125	0.01	0.115	0.74648
Balneola	0.864	0.979	0.115	0.721682
Bacteria_Proteobacteria_Gammaproteobacteria_Gammaproteobacteria_incertae_sedis_Spongiibacter_Unclassified	0.943	0.831	0.111	0.681975
Ilumatobacter	0.4	0.506	0.107	0.61174
Bacteria_Proteobacteria_Gammaproteobacteria_Oceanospirillales_Oceanospirillaceae_Unclassified	0.101	0	0.101	0.32652
Maritalea	0.107	0.208	0.101	0.66253
Bacteria_Proteobacteria_Alphaproteobacteria_Rhodospirillales_Unclassified_Unclassified	0.184	0.09	0.094	0.735095
Portibacter	0.096	0.002	0.094	0.573429
Labrenzia	0.342	0.421	0.079	0.681975
Hoeflea	0.011	0.087	0.076	0.618978
Bacteria_Planctomycetes_Unclassified_Unclassified_Unclassified_Unclassified	0.073	0.001	0.072	0.595544
Bacteria_Planctomycetes_Phycisphaerae_Unclassified_Unclassified_Unclassified	0.146	0.074	0.072	0.74648
Thalassomonas	0.072	0.143	0.072	0.577993
Neptunomonas	0.938	0.867	0.072	0.721682
Roseivivax	0.026	0.097	0.071	0.730765
Aliiroseovarius	0.023	0.088	0.065	0.649386
Phaeocystidibacter	0.142	0.079	0.063	0.74648
Cyclobacterium	0.939	1	0.061	0.74648
Bacteria_Bacteroidetes_Sphingobacteriia_Sphingobacteriales_Saprospiraceae_Unclassified	0.721	0.782	0.06	0.74648
Bacteria_Proteobacteria_Gammaproteobacteria_Chromatiales_Unclassified_Unclassified	0.002	0.057	0.055	0.595544
Acidothermus	0.267	0.212	0.054	0.649386
Bacteria_Proteobacteria_Gammaproteobacteria_Gammaproteobacteria_incertae_sedis_Unclassified_Unclassified	0.062	0.012	0.05	0.645993
Terasakiella	0.148	0.101	0.048	0.74648
Phaeodactylibacter	0.057	0.012	0.045	0.74648
Bacteria_Bacteroidetes_Flavobacteriia_Flavobacteriales_Unclassified_Unclassified	0.858	0.815	0.043	0.649386
Bacteria_Proteobacteria_Gammaproteobacteria_Oceanospirillales_Unclassified_Unclassified	0.108	0.072	0.035	0.74648
Leucobacter	0.182	0.153	0.029	0.74648
Gimesia	0.029	0.001	0.029	0.700754
Wandonia	0.132	0.158	0.026	0.74648
Roseibacillus	0.127	0.102	0.025	0.721682
Simkania	0.634	0.611	0.023	0.74648
Achromobacter	0.369	0.392	0.023	0.74648
Psychroserpens	0.081	0.099	0.018	0.721682
Bacteria_Bacteroidetes_Flavobacteriia_Flavobacteriales_Flavobacteriaceae_Unclassified	0.44	0.456	0.017	0.74648
Bacteria_Chlamydiae_Chlamydiia_Chlamydiales_Unclassified_Unclassified	0.044	0.029	0.016	0.735095
Neptuniibacter	0.884	0.876	0.008	0.74648
Bacteria_Proteobacteria_Gammaproteobacteria_Thiotrichales_Unclassified_Unclassified	0.309	0.302	0.007	0.74648
Bacteria_Proteobacteria_Gammaproteobacteria_Alteromonadales_Alteromonadaceae_Unclassified	0.152	0.159	0.007	0.74648
Sneathiella	0.139	0.134	0.005	0.74648
Bacteria_Verrucomicrobia_Verrucomicrobiae_Verrucomicrobiales_Verrucomicrobiaceae_Unclassified	0.026	0.029	0.003	0.74648
Pseudoruegeria	0.002	0.001	0.001	0.74648
Rhodoluna	0.349	0.348	0	0.759991
_________________________________________________________
Significance	codes:	***:	0,001,	**:	0,01,	*:	0,05,	,:	0.1

## Sheet: Day 10 Biofilm
Degree	(normalized):
	WT	dTDA	abs.diff.	adj.p-value
Litorilinea	0.033	0.424	0.391	0.031861	*
Bacteria_Hydrogenedentes_Candidatus_Hydrogenedens_Unclassified_Unclassified_Unclassified	0.136	0.527	0.391	0.070802	,
Neptuniibacter	0.038	0.424	0.386	0.050978	,
Formosa	0.065	0.446	0.38	0.031861	*
Paracoccus	0.103	0.467	0.364	0.079653	,
Thalassotalea	0.049	0.408	0.359	0.118004
Wandonia	0.071	0.408	0.337	0.079653	,
Alteromonas	0.098	0.418	0.321	0.079653	,
Cellulophaga	0.092	0.413	0.321	0.031861	*
Bacteria_Proteobacteria_Deltaproteobacteria_Myxococcales_Unclassified_Unclassified	0.092	0.413	0.321	0.157628
Bacteria_Chlamydiae_Chlamydiia_Chlamydiales_Unclassified_Unclassified	0.022	0.337	0.315	0.087199	,
Burkholderia	0.022	0.337	0.315	0.089211	,
Aliiroseovarius	0.375	0.06	0.315	0.031861	*
Persicirhabdus	0.141	0.451	0.31	0.074343	,
Fluviicola	0.011	0.315	0.304	0.063722	,
Bacteria_Unclassified_Unclassified_Unclassified_Unclassified_Unclassified	0.109	0.413	0.304	0.268405
Bacteria_Actinobacteria_Actinobacteria_Unclassified_Unclassified_Unclassified	0.076	0.375	0.299	0.098034	,
Mycobacterium	0.054	0.337	0.283	0.079653	,
Tropicibacter	0.076	0.353	0.277	0.138368
Paraglaciecola	0.147	0.424	0.277	0.084963	,
Neptunomonas	0.038	0.304	0.266	0.095583	,
Bacteria_Proteobacteria_Alphaproteobacteria_Unclassified_Unclassified_Unclassified	0.082	0.348	0.266	0.172758
Legionella	0.158	0.424	0.266	0.12305
Owenweeksia	0.201	0.457	0.255	0.118341
Muricauda	0.217	0.451	0.234	0.082464	,
Sneathiella	0.19	0.424	0.234	0.074343	,
Bacteria_Verrucomicrobia_Verrucomicrobiae_Verrucomicrobiales_Verrucomicrobiaceae_Unclassified	0.223	0.457	0.234	0.070802	,
Limnobacter	0.152	0.38	0.228	0.074343	,
Stenotrophomonas	0.114	0.342	0.228	0.092687	,
Salisaeta	0.207	0.435	0.228	0.094198	,
Hoeflea	0.217	0.44	0.223	0.091032	,
Erythrobacter	0.049	0.272	0.223	0.070802	,
Blastopirellula	0.092	0.31	0.217	0.162202
Bacteria_Planctomycetes_Planctomycetia_Unclassified_Unclassified_Unclassified	0.168	0.386	0.217	0.138368
Escherichia/Shigella	0.054	0.266	0.212	0.246099
Celeribacter	0.212	0.424	0.212	0.131692
Fulvivirga	0.141	0.348	0.207	0.274633
Bacteria_Proteobacteria_Alphaproteobacteria_Rhizobiales_Unclassified_Unclassified	0.245	0.038	0.207	0.162202
Bacteria_Actinobacteria_Actinobacteria_Acidimicrobiales_Iamiaceae_Unclassified	0.152	0.359	0.207	0.275555
Bacteria_Planctomycetes_Planctomycetia_Candidatus_Brocadiales_Candidatus_Brocadiaceae_Unclassified	0.016	0.217	0.201	0.138368
Citreicella	0.245	0.44	0.196	0.098034	,
Pseudoruegeria	0.234	0.429	0.196	0.141605
Bacteria_Proteobacteria_Gammaproteobacteria_Gammaproteobacteria_incertae_sedis_Unclassified_Unclassified	0.255	0.451	0.196	0.135667
Alcanivorax	0.239	0.435	0.196	0.231717
Pseudohongiella	0.076	0.272	0.196	0.162202
Cyclobacterium	0.239	0.429	0.19	0.162202
Flavobacterium	0.19	0.38	0.19	0.225478
Oceanococcus	0.234	0.424	0.19	0.246099
Bacteria_Chlamydiae_Chlamydiia_Chlamydiales_Parachlamydiaceae_Unclassified	0.049	0.234	0.185	0.203369
Truepera	0.196	0.38	0.185	0.248516
Kordiimonas	0.114	0.299	0.185	0.138368
Bacteria_Proteobacteria_Alphaproteobacteria_Rhodospirillales_Unclassified_Unclassified	0.239	0.424	0.185	0.419333
Roseibium	0.212	0.027	0.185	0.268405
Phaeodactylibacter	0.158	0.337	0.179	0.268405
Gimesia	0.277	0.103	0.174	0.246099
Stappia	0.261	0.087	0.174	0.476427
Achromobacter	0.223	0.049	0.174	0.162202
Balneola	0.125	0.293	0.168	0.268405
Bacteria_Bacteroidetes_Sphingobacteriia_Sphingobacteriales_Chitinophagaceae_Unclassified	0.082	0.25	0.168	0.3545
Bacteria_Proteobacteria_Alphaproteobacteria_Rhizobiales_Rhodobiaceae_Unclassified	0.179	0.022	0.158	0.446699
Bacteria_Bacteroidetes_Unclassified_Unclassified_Unclassified_Unclassified	0.288	0.44	0.152	0.225478
Rubinisphaera	0.087	0.239	0.152	0.259067
Filomicrobium	0.212	0.364	0.152	0.228928
Lutimaribacter	0.283	0.429	0.147	0.228928
Sulfitobacter	0.234	0.38	0.147	0.212407
Bacteria_Planctomycetes_Unclassified_Unclassified_Unclassified_Unclassified	0.315	0.168	0.147	0.273359
Fluviimonas	0.152	0.299	0.147	0.268405
Nisaea	0.082	0.228	0.147	0.273359
Hydrogenophaga	0.076	0.223	0.147	0.3545
Opitutus	0.25	0.397	0.147	0.3545
Thalassospira	0.174	0.315	0.141	0.213274
Ruegeria	0.207	0.348	0.141	0.313832
Amorphus	0.239	0.375	0.136	0.520487
Marinobacter	0.136	0.266	0.13	0.446699
Bacteria_Bacteroidetes_Flavobacteriia_Flavobacteriales_Cryomorphaceae_Unclassified	0.179	0.31	0.13	0.273359
Arenicella	0.163	0.033	0.13	0.446699
Oceanibaculum	0.255	0.13	0.125	0.225478
Bacteria_Bacteroidetes_Cytophagia_Cytophagales_Unclassified_Unclassified	0.255	0.38	0.125	0.162202
Nocardioides	0.103	0.228	0.125	0.287567
Bacteria_Cyanobacteria/Chloroplast_Chloroplast_Chloroplast_Chlorophyta_Unclassified	0.016	0.141	0.125	0.202249
Roseibacillus	0.179	0.299	0.12	0.461522
Thioprofundum	0.163	0.283	0.12	0.287567
Solimonas	0.288	0.408	0.12	0.313832
Bacteria_Actinobacteria_Actinobacteria_Actinomycetales_Microbacteriaceae_Unclassified	0.092	0.207	0.114	0.504036
Crocinitomix	0.272	0.386	0.114	0.419333
Bacteria_Proteobacteria_Alphaproteobacteria_Alphaproteobacteria_incertae_sedis_Geminicoccus_Unclassified	0.13	0.245	0.114	0.433311
Nitrosomonas	0.277	0.391	0.114	0.406676
Bacteria_Bacteroidetes_Flavobacteriia_Flavobacteriales_Unclassified_Unclassified	0.277	0.163	0.114	0.419333
Phaeobacter_inhibens	0.228	0.114	0.114	0.526222
Luteolibacter	0.272	0.158	0.114	0.454976
Aliiglaciecola	0.125	0.234	0.109	0.276688
Sphingopyxis	0.174	0.283	0.109	0.538427
Rhizobium	0.174	0.277	0.103	0.276688
Algibacter	0.13	0.027	0.103	0.275555
Granulosicoccus	0.234	0.337	0.103	0.55815
Methylotenera	0.315	0.217	0.098	0.467296
Tenacibaculum	0.06	0.158	0.098	0.476427
Bacteria_Bacteroidetes_Flavobacteriia_Flavobacteriales_Flavobacteriaceae_Unclassified	0.261	0.359	0.098	0.467296
Bacteria_Proteobacteria_Deltaproteobacteria_Desulfovibrionales_Unclassified_Unclassified	0.082	0.179	0.098	0.526222
Bacteria_Proteobacteria_Gammaproteobacteria_Gammaproteobacteria_incertae_sedis_Porticoccus_Unclassified	0.326	0.424	0.098	0.538963
Bacteria_Verrucomicrobia_Opitutae_Puniceicoccales_Puniceicoccaceae_Unclassified	0.082	0.179	0.098	0.275555
Flaviramulus	0.19	0.098	0.092	0.510866
Psychroserpens	0.087	0.179	0.092	0.538325
Lewinella	0.196	0.288	0.092	0.548397
Marivita	0.196	0.288	0.092	0.246248
Bacteria_Proteobacteria_Gammaproteobacteria_Alteromonadales_Alteromonadaceae_Unclassified	0.049	0.141	0.092	0.4434
Lentisphaera	0.239	0.147	0.092	0.558723
Devosia	0.31	0.217	0.092	0.521363
Bacteria_Proteobacteria_Alphaproteobacteria_Rhizobiales_Phyllobacteriaceae_Unclassified	0.174	0.082	0.092	0.3545
Loktanella	0.19	0.283	0.092	0.56325
Arenibacter	0.109	0.196	0.087	0.338278
Brevundimonas	0.011	0.098	0.087	0.155
Bacteria_Proteobacteria_Alphaproteobacteria_Rhodospirillales_Rhodospirillaceae_Unclassified	0.185	0.272	0.087	0.526222
Bacteria_Proteobacteria_Unclassified_Unclassified_Unclassified_Unclassified	0.266	0.353	0.087	0.521363
Phycisphaera	0.168	0.082	0.087	0.461522
Mesorhizobium	0.174	0.087	0.087	0.274633
Bacteria_Proteobacteria_Gammaproteobacteria_Unclassified_Unclassified_Unclassified	0.207	0.12	0.087	0.461522
Aestuariibacter	0.196	0.283	0.087	0.37654
Bacteria_Proteobacteria_Gammaproteobacteria_Gammaproteobacteria_incertae_sedis_Zhongshania_Unclassified	0.332	0.245	0.087	0.510866
Bradyrhizobium	0.06	0.141	0.082	0.508649
Bacteria_Proteobacteria_Deltaproteobacteria_Unclassified_Unclassified_Unclassified	0.179	0.098	0.082	0.352803
Bacteria_Chloroflexi_Anaerolineae_Anaerolineales_Anaerolineaceae_Unclassified	0.234	0.158	0.076	0.561122
Pseudomonas	0.033	0.103	0.071	0.3545
Rhodopirellula	0.25	0.179	0.071	0.538427
Bacteria_Bacteroidetes_Sphingobacteriia_Sphingobacteriales_Unclassified_Unclassified	0.114	0.185	0.071	0.510866
Bauldia	0.092	0.022	0.071	0.538963
Bacteria_Proteobacteria_Alphaproteobacteria_Rhodobacterales_Rhodobacteraceae_Unclassified	0.19	0.261	0.071	0.56325
Bowmanella	0.315	0.386	0.071	0.419333
Bacteria_Actinobacteria_Actinobacteria_Acidimicrobiales_Unclassified_Unclassified	0.261	0.19	0.071	0.510866
Roseovarius	0.293	0.228	0.065	0.602943
Bacteria_Planctomycetes_Planctomycetia_Planctomycetales_Planctomycetaceae_Unclassified	0.283	0.348	0.065	0.556632
Roseivivax	0.321	0.386	0.065	0.520487
Bacteria_Proteobacteria_Betaproteobacteria_Methylophilales_Methylophilaceae_Unclassified	0.179	0.245	0.065	0.506364
Rhodovulum	0.109	0.174	0.065	0.56325
Bacteria_Proteobacteria_Deltaproteobacteria_Myxococcales_Nannocystaceae_Unclassified	0.321	0.38	0.06	0.538427
Shinella	0.255	0.196	0.06	0.487562
Azoarcus	0.022	0.082	0.06	0.555091
Labrenzia	0.304	0.364	0.06	0.555091
Haliea	0.277	0.337	0.06	0.431141
Tepidisphaera	0.141	0.082	0.06	0.619763
Maricaulis	0.185	0.125	0.06	0.553856
Bacteria_Proteobacteria_Gammaproteobacteria_Gammaproteobacteria_incertae_sedis_Halioglobus_Unclassified	0.065	0.12	0.054	0.538427
Marinobacterium	0.038	0.092	0.054	0.477916
Bacteria_Proteobacteria_Betaproteobacteria_Burkholderiales_Unclassified_Unclassified	0.228	0.277	0.049	0.633188
Rubricoccus	0.049	0.098	0.049	0.497033
Aequorivita	0.174	0.223	0.049	0.629725
Vitellibacter	0.239	0.196	0.043	0.633188
Sandaracinus	0.06	0.016	0.043	0.633188
Thalassomonas	0.087	0.043	0.043	0.56325
Aquihabitans	0.283	0.321	0.038	0.633429
Hyphomonas	0.255	0.293	0.038	0.633429
Maribacter	0.212	0.174	0.038	0.633188
Bacteria_Bacteroidetes_Sphingobacteriia_Sphingobacteriales_Saprospiraceae_Unclassified	0.25	0.212	0.038	0.633429
Bacteria_Verrucomicrobia_Opitutae_Opitutales_Opitutaceae_Unclassified	0.103	0.141	0.038	0.602943
Bacteria_Proteobacteria_Gammaproteobacteria_Oceanospirillales_Unclassified_Unclassified	0.152	0.185	0.033	0.629725
Leucobacter	0.332	0.299	0.033	0.633429
Oceanicola	0.337	0.364	0.027	0.629725
Ilumatobacter	0.212	0.185	0.027	0.652692
Bacteria_Planctomycetes_Phycisphaerae_Unclassified_Unclassified_Unclassified	0.147	0.12	0.027	0.633429
Pseudorhodobacter	0.114	0.141	0.027	0.638712
Olleya	0.065	0.038	0.027	0.629725
Litoreibacter	0.103	0.076	0.027	0.629725
Nannocystis	0.087	0.06	0.027	0.633429
Pelagibius	0.196	0.174	0.022	0.633429
Amaricoccus	0.076	0.054	0.022	0.629725
Rheinheimera	0.098	0.12	0.022	0.633429
Bacteria_Proteobacteria_Gammaproteobacteria_Chromatiales_Unclassified_Unclassified	0.13	0.109	0.022	0.638712
Bacteria_Verrucomicrobia_Subdivision3_Unclassified_Unclassified_Unclassified	0.103	0.082	0.022	0.633429
Thalassobius	0.049	0.071	0.022	0.629725
Winogradskyella	0.315	0.293	0.022	0.638712
Parachlamydia	0.234	0.25	0.016	0.67806
Aestuariispira	0.266	0.283	0.016	0.633429
Thiohalomonas	0.049	0.06	0.011	0.648336
Bacteria_Cyanobacteria/Chloroplast_Cyanobacteria_Family_II_GpIIa_Unclassified	0.022	0.011	0.011	0.633188
Thalassobaculum	0.255	0.266	0.011	0.67806
Methylophilus	0.261	0.272	0.011	0.67806
Roseivirga	0.272	0.261	0.011	0.67806
Albimonas	0.25	0.239	0.011	0.67806
Bacteria_Proteobacteria_Gammaproteobacteria_Gammaproteobacteria_incertae_sedis_Spongiibacter_Unclassified	0.299	0.304	0.005	0.67806
Nitratireductor	0.255	0.25	0.005	0.67806
Parvularcula	0.06	0.065	0.005	0.681096
Maritalea	0.163	0.168	0.005	0.680637
Planctomicrobium	0.125	0.12	0.005	0.682243
Defluviimonas	0.071	0.065	0.005	0.67806
Acanthopleuribacter	0.163	0.163	0	0.689577
Betweenness	centrality	(normalized):
	WT	dTDA	abs.diff.	adj.p-value
Bacteria_Hydrogenedentes_Candidatus_Hydrogenedens_Unclassified_Unclassified_Unclassified	0.001	0.132	0.131	0.329578
Bacteria_Chlamydiae_Chlamydiia_Chlamydiales_Parachlamydiaceae_Unclassified	0	0.035	0.035	0.177465
Formosa	0.002	0.036	0.034	0.177465
Bacteria_Proteobacteria_Alphaproteobacteria_Rhizobiales_Rhodobiaceae_Unclassified	0.023	0	0.023	0.329578
Aliiroseovarius	0.022	0	0.022	0.329578
Lewinella	0.023	0.001	0.022	0.332747
Bacteria_Bacteroidetes_Cytophagia_Cytophagales_Unclassified_Unclassified	0.023	0.001	0.022	0.449579
Phycisphaera	0.02	0	0.02	0.60547
Bacteria_Bacteroidetes_Unclassified_Unclassified_Unclassified_Unclassified	0.026	0.009	0.017	0.689226
Cyclobacterium	0.018	0.001	0.017	0.689226
Fluviicola	0	0.017	0.017	0.329578
Bacteria_Unclassified_Unclassified_Unclassified_Unclassified_Unclassified	0.005	0.022	0.017	0.870539
Bacteria_Proteobacteria_Alphaproteobacteria_Alphaproteobacteria_incertae_sedis_Geminicoccus_Unclassified	0.018	0.001	0.017	0.405635
Bacteria_Proteobacteria_Betaproteobacteria_Burkholderiales_Unclassified_Unclassified	0.001	0.017	0.016	0.329578
Bacteria_Planctomycetes_Phycisphaerae_Unclassified_Unclassified_Unclassified	0.01	0.026	0.016	0.66316
Bacteria_Proteobacteria_Alphaproteobacteria_Rhizobiales_Phyllobacteriaceae_Unclassified	0.017	0.001	0.016	0.390424
Blastopirellula	0.005	0.021	0.016	0.405635
Thalassobaculum	0	0.016	0.016	0.390424
Phaeobacter_inhibens	0.02	0.005	0.015	0.689226
Roseivivax	0.018	0.004	0.015	0.405635
Phaeodactylibacter	0.017	0.002	0.014	0.60547
Parachlamydia	0.027	0.013	0.014	0.405635
Acanthopleuribacter	0.015	0.002	0.013	0.689226
Neptunomonas	0	0.013	0.013	0.689226
Lentisphaera	0.015	0.002	0.013	0.66316
Thalassotalea	0	0.012	0.012	0.689226
Rhodopirellula	0.013	0.001	0.012	0.689226
Aestuariispira	0.02	0.008	0.012	0.689226
Pelagibius	0.013	0.002	0.011	0.689226
Bacteria_Proteobacteria_Gammaproteobacteria_Gammaproteobacteria_incertae_sedis_Spongiibacter_Unclassified	0.012	0.001	0.011	0.689226
Winogradskyella	0.014	0.003	0.011	0.689226
Paracoccus	0.001	0.012	0.011	0.870539
Devosia	0.011	0	0.011	0.689226
Bacteria_Planctomycetes_Planctomycetia_Planctomycetales_Planctomycetaceae_Unclassified	0.024	0.014	0.01	0.689226
Bacteria_Proteobacteria_Gammaproteobacteria_Gammaproteobacteria_incertae_sedis_Porticoccus_Unclassified	0.014	0.004	0.01	0.870539
Roseivirga	0.017	0.007	0.009	0.689226
Arenibacter	0.016	0.006	0.009	0.689226
Erythrobacter	0.011	0.002	0.009	0.802452
Lutimaribacter	0.016	0.025	0.009	0.870539
Bacteria_Proteobacteria_Alphaproteobacteria_Rhizobiales_Unclassified_Unclassified	0.009	0	0.009	0.689226
Alcanivorax	0.007	0.016	0.009	0.870539
Rhodovulum	0.012	0.003	0.009	0.689226
Bacteria_Proteobacteria_Gammaproteobacteria_Gammaproteobacteria_incertae_sedis_Zhongshania_Unclassified	0.01	0.001	0.009	0.870539
Bacteria_Proteobacteria_Gammaproteobacteria_Gammaproteobacteria_incertae_sedis_Halioglobus_Unclassified	0.002	0.011	0.009	0.689226
Bacteria_Bacteroidetes_Sphingobacteriia_Sphingobacteriales_Unclassified_Unclassified	0.002	0.011	0.009	0.689226
Maribacter	0.012	0.004	0.009	0.689226
Bacteria_Verrucomicrobia_Subdivision3_Unclassified_Unclassified_Unclassified	0.008	0	0.008	0.831868
Ilumatobacter	0.011	0.004	0.008	0.870539
Hoeflea	0.016	0.008	0.008	0.870539
Oceanicola	0.01	0.002	0.008	0.918776
Cellulophaga	0.008	0.001	0.008	0.870539
Bacteria_Actinobacteria_Actinobacteria_Actinomycetales_Microbacteriaceae_Unclassified	0.01	0.003	0.007	0.689226
Psychroserpens	0.01	0.003	0.007	0.870539
Haliea	0.015	0.008	0.007	0.878225
Bauldia	0.007	0	0.007	0.870539
Bacteria_Proteobacteria_Alphaproteobacteria_Rhodospirillales_Rhodospirillaceae_Unclassified	0.007	0.014	0.007	0.870539
Thalassomonas	0.012	0.019	0.007	0.870539
Tepidisphaera	0.008	0.001	0.007	0.870539
Legionella	0.005	0.012	0.007	0.870539
Solimonas	0.006	0.012	0.007	0.758261
Bacteria_Chloroflexi_Anaerolineae_Anaerolineales_Anaerolineaceae_Unclassified	0.007	0	0.007	0.689226
Bacteria_Proteobacteria_Gammaproteobacteria_Gammaproteobacteria_incertae_sedis_Unclassified_Unclassified	0.013	0.006	0.007	0.870539
Nitratireductor	0.008	0.014	0.007	0.870539
Persicirhabdus	0.009	0.002	0.006	0.870539
Balneola	0.001	0.007	0.006	0.878225
Citreicella	0.001	0.008	0.006	0.878225
Sneathiella	0.008	0.014	0.006	0.870539
Mycobacterium	0.006	0	0.006	0.870763
Parvularcula	0.006	0	0.006	0.802452
Roseibium	0.007	0.001	0.006	0.689226
Bowmanella	0.009	0.003	0.006	0.870539
Methylotenera	0.018	0.012	0.006	0.945495
Marivita	0.012	0.006	0.006	0.870539
Arenicella	0.007	0.001	0.006	0.870539
Amaricoccus	0.006	0.001	0.005	0.93061
Ruegeria	0.01	0.004	0.005	0.945495
Fulvivirga	0.006	0.001	0.005	0.870539
Luteolibacter	0.01	0.005	0.005	0.870539
Sphingopyxis	0.001	0.007	0.005	0.945495
Leucobacter	0.013	0.007	0.005	0.945495
Rubinisphaera	0.008	0.003	0.005	0.945495
Alteromonas	0.005	0.01	0.005	0.870539
Bacteria_Verrucomicrobia_Opitutae_Opitutales_Opitutaceae_Unclassified	0.005	0.001	0.005	0.945495
Bacteria_Proteobacteria_Betaproteobacteria_Methylophilales_Methylophilaceae_Unclassified	0.006	0.01	0.005	0.93061
Bacteria_Proteobacteria_Deltaproteobacteria_Unclassified_Unclassified_Unclassified	0.005	0	0.005	0.945495
Limnobacter	0	0.005	0.005	0.945495
Bacteria_Proteobacteria_Deltaproteobacteria_Myxococcales_Nannocystaceae_Unclassified	0.012	0.007	0.005	0.945495
Oceanococcus	0.007	0.003	0.005	0.945495
Bacteria_Bacteroidetes_Sphingobacteriia_Sphingobacteriales_Chitinophagaceae_Unclassified	0	0.005	0.004	0.93061
Aliiglaciecola	0.001	0.005	0.004	0.945495
Bacteria_Proteobacteria_Alphaproteobacteria_Rhodospirillales_Unclassified_Unclassified	0.007	0.002	0.004	0.945495
Achromobacter	0.008	0.003	0.004	0.945495
Olleya	0.003	0.007	0.004	0.831868
Litorilinea	0	0.004	0.004	0.945495
Pseudohongiella	0.002	0.006	0.004	0.945495
Bacteria_Planctomycetes_Unclassified_Unclassified_Unclassified_Unclassified	0.01	0.006	0.004	0.945495
Flavobacterium	0.008	0.005	0.004	0.945495
Bacteria_Proteobacteria_Deltaproteobacteria_Desulfovibrionales_Unclassified_Unclassified	0.006	0.002	0.004	0.945495
Sulfitobacter	0.004	0.008	0.004	0.945495
Bacteria_Proteobacteria_Alphaproteobacteria_Unclassified_Unclassified_Unclassified	0.006	0.009	0.003	0.945495
Bacteria_Actinobacteria_Actinobacteria_Acidimicrobiales_Unclassified_Unclassified	0.006	0.002	0.003	0.945495
Bacteria_Proteobacteria_Unclassified_Unclassified_Unclassified_Unclassified	0.013	0.017	0.003	0.945495
Bacteria_Bacteroidetes_Flavobacteriia_Flavobacteriales_Flavobacteriaceae_Unclassified	0.002	0.005	0.003	0.945495
Gimesia	0.007	0.011	0.003	0.945495
Burkholderia	0.002	0.005	0.003	0.945495
Oceanibaculum	0.007	0.004	0.003	0.945495
Maricaulis	0.007	0.003	0.003	0.945495
Bacteria_Proteobacteria_Deltaproteobacteria_Myxococcales_Unclassified_Unclassified	0.006	0.003	0.003	0.945495
Bacteria_Proteobacteria_Alphaproteobacteria_Rhodobacterales_Rhodobacteraceae_Unclassified	0.006	0.002	0.003	0.945495
Flaviramulus	0.001	0.004	0.003	0.689226
Bacteria_Proteobacteria_Gammaproteobacteria_Chromatiales_Unclassified_Unclassified	0.001	0.004	0.003	0.945495
Litoreibacter	0.003	0	0.003	0.945495
Planctomicrobium	0.006	0.003	0.003	0.945495
Bacteria_Actinobacteria_Actinobacteria_Unclassified_Unclassified_Unclassified	0.003	0.006	0.003	0.945495
Albimonas	0.009	0.006	0.003	0.945495
Salisaeta	0.003	0.006	0.003	0.945495
Opitutus	0.007	0.005	0.003	0.945495
Bacteria_Proteobacteria_Gammaproteobacteria_Unclassified_Unclassified_Unclassified	0.007	0.01	0.003	0.945495
Rhizobium	0.003	0	0.003	0.945495
Stappia	0.003	0.001	0.003	0.945495
Shinella	0.006	0.008	0.002	0.945495
Roseovarius	0.013	0.011	0.002	0.945495
Thiohalomonas	0	0.002	0.002	0.870539
Bacteria_Proteobacteria_Gammaproteobacteria_Alteromonadales_Alteromonadaceae_Unclassified	0.005	0.003	0.002	0.945495
Brevundimonas	0	0.003	0.002	0.945495
Bacteria_Verrucomicrobia_Opitutae_Puniceicoccales_Puniceicoccaceae_Unclassified	0.005	0.002	0.002	0.945495
Aquihabitans	0.01	0.007	0.002	0.945495
Pseudorhodobacter	0.003	0.001	0.002	0.945495
Crocinitomix	0.007	0.01	0.002	0.945495
Loktanella	0.002	0	0.002	0.945495
Owenweeksia	0.012	0.01	0.002	0.945495
Bacteria_Chlamydiae_Chlamydiia_Chlamydiales_Unclassified_Unclassified	0	0.002	0.002	0.945495
Escherichia/Shigella	0	0.002	0.002	0.945495
Pseudoruegeria	0.005	0.006	0.002	0.945495
Granulosicoccus	0.006	0.007	0.002	0.945495
Bacteria_Proteobacteria_Gammaproteobacteria_Oceanospirillales_Unclassified_Unclassified	0.007	0.005	0.002	0.945495
Nitrosomonas	0.001	0.003	0.002	0.945495
Paraglaciecola	0.012	0.01	0.002	0.945495
Marinobacterium	0	0.002	0.002	0.945495
Defluviimonas	0.004	0.003	0.002	0.945495
Hydrogenophaga	0.005	0.003	0.002	0.945495
Kordiimonas	0.009	0.008	0.002	0.945495
Neptuniibacter	0	0.002	0.002	0.945495
Tenacibaculum	0.002	0.001	0.001	0.945495
Fluviimonas	0.003	0.001	0.001	0.945495
Bacteria_Bacteroidetes_Flavobacteriia_Flavobacteriales_Cryomorphaceae_Unclassified	0.008	0.007	0.001	0.945495
Roseibacillus	0.004	0.005	0.001	0.945495
Bacteria_Planctomycetes_Planctomycetia_Unclassified_Unclassified_Unclassified	0.001	0.002	0.001	0.945495
Filomicrobium	0.005	0.004	0.001	0.945495
Maritalea	0.007	0.008	0.001	0.945495
Vitellibacter	0.011	0.01	0.001	0.945495
Pseudomonas	0.004	0.003	0.001	0.945495
Bacteria_Verrucomicrobia_Verrucomicrobiae_Verrucomicrobiales_Verrucomicrobiaceae_Unclassified	0.005	0.006	0.001	0.945495
Mesorhizobium	0.004	0.005	0.001	0.945495
Marinobacter	0.002	0.001	0.001	0.945495
Aequorivita	0	0.001	0.001	0.945495
Sandaracinus	0.001	0	0.001	0.945495
Bacteria_Bacteroidetes_Flavobacteriia_Flavobacteriales_Unclassified_Unclassified	0.002	0.003	0.001	0.945495
Truepera	0.006	0.007	0.001	0.945495
Aestuariibacter	0.002	0.002	0.001	0.945495
Bacteria_Bacteroidetes_Sphingobacteriia_Sphingobacteriales_Saprospiraceae_Unclassified	0.004	0.005	0.001	0.945495
Thioprofundum	0.007	0.007	0.001	0.945495
Muricauda	0.005	0.006	0.001	0.945495
Labrenzia	0.009	0.009	0.001	0.945495
Amorphus	0.006	0.006	0.001	0.945495
Thalassospira	0	0.001	0.001	0.945495
Celeribacter	0.002	0.002	0.001	0.945495
Nocardioides	0.003	0.004	0	0.945495
Bacteria_Cyanobacteria/Chloroplast_Chloroplast_Chloroplast_Chlorophyta_Unclassified	0	0	0	0.945495
Stenotrophomonas	0.013	0.014	0	0.945495
Hyphomonas	0.007	0.007	0	0.945495
Methylophilus	0.012	0.011	0	0.945495
Rubricoccus	0	0	0	0.945495
Nisaea	0.001	0.001	0	0.945495
Rheinheimera	0	0	0	0.945495
Bacteria_Planctomycetes_Planctomycetia_Candidatus_Brocadiales_Candidatus_Brocadiaceae_Unclassified	0	0	0	0.945495
Bradyrhizobium	0.001	0.001	0	0.945495
Algibacter	0	0	0	0.945495
Nannocystis	0	0	0	0.945495
Bacteria_Cyanobacteria/Chloroplast_Cyanobacteria_Family_II_GpIIa_Unclassified	0	0	0	0.945495
Wandonia	0	0	0	0.960231
Thalassobius	0.002	0.003	0	0.958901
Tropicibacter	0.006	0.006	0	0.960231
Bacteria_Actinobacteria_Actinobacteria_Acidimicrobiales_Iamiaceae_Unclassified	0.007	0.007	0	0.960231
Azoarcus	0	0	0	0.960231
Closeness	centrality	(normalized):
	WT	dTDA	abs.diff.	adj.p-value
Litorilinea	0.714	1.456	0.743	0.132191
Formosa	0.865	1.589	0.725	0.132191
Neptuniibacter	0.82	1.488	0.668	0.176255
Paracoccus	0.868	1.508	0.64	0.176255
Bacteria_Hydrogenedentes_Candidatus_Hydrogenedens_Unclassified_Unclassified_Unclassified	1.063	1.669	0.606	0.176255
Burkholderia	0.8	1.396	0.596	0.176255
Fluviicola	0.738	1.294	0.557	0.203371
Salisaeta	0.969	1.519	0.55	0.176255
Bacteria_Chlamydiae_Chlamydiia_Chlamydiales_Unclassified_Unclassified	0.752	1.289	0.537	0.198287
Persicirhabdus	1.034	1.564	0.53	0.176255
Thalassotalea	0.963	1.455	0.492	0.203371
Bacteria_Proteobacteria_Deltaproteobacteria_Myxococcales_Unclassified_Unclassified	0.947	1.437	0.491	0.250707
Bacteria_Chlamydiae_Chlamydiia_Chlamydiales_Parachlamydiaceae_Unclassified	0.887	1.357	0.469	0.198287
Pseudoruegeria	1.07	1.54	0.469	0.176255
Wandonia	0.944	1.409	0.465	0.28771
Cellulophaga	0.907	1.371	0.464	0.301102
Bacteria_Actinobacteria_Actinobacteria_Unclassified_Unclassified_Unclassified	1.008	1.461	0.453	0.203371
Paraglaciecola	1.037	1.478	0.441	0.203371
Pseudohongiella	0.951	1.384	0.434	0.203371
Cyclobacterium	1.106	1.529	0.423	0.203371
Legionella	1.083	1.505	0.422	0.176255
Bacteria_Planctomycetes_Planctomycetia_Candidatus_Brocadiales_Candidatus_Brocadiaceae_Unclassified	0.755	1.17	0.415	0.326259
Limnobacter	0.952	1.367	0.415	0.203371
Stenotrophomonas	1.003	1.413	0.411	0.176255
Celeribacter	1.041	1.45	0.409	0.203371
Alteromonas	1.09	1.479	0.389	0.326259
Balneola	0.977	1.358	0.381	0.203371
Mycobacterium	0.863	1.244	0.381	0.272911
Parvularcula	0.832	1.198	0.366	0.326259
Owenweeksia	1.157	1.516	0.359	0.357405
Rubricoccus	0.651	1.008	0.357	0.398852
Gimesia	1.403	1.056	0.347	0.205631
Bradyrhizobium	0.754	1.089	0.335	0.409163
Truepera	1.017	1.351	0.335	0.250707
Tropicibacter	0.974	1.305	0.331	0.326259
Neptunomonas	0.969	1.3	0.331	0.357405
Brevundimonas	0.659	0.989	0.33	0.203371
Bacteria_Unclassified_Unclassified_Unclassified_Unclassified_Unclassified	1.148	1.477	0.329	0.326259
Bacteria_Bacteroidetes_Unclassified_Unclassified_Unclassified_Unclassified	1.181	1.508	0.327	0.203371
Nisaea	0.92	1.245	0.325	0.298374
Solimonas	1.12	1.446	0.325	0.203371
Bacteria_Verrucomicrobia_Verrucomicrobiae_Verrucomicrobiales_Verrucomicrobiaceae_Unclassified	1.268	1.592	0.325	0.176255
Aliiroseovarius	1.505	1.182	0.323	0.342142
Erythrobacter	0.857	1.168	0.312	0.28771
Stappia	1.342	1.033	0.309	0.461262
Fulvivirga	0.998	1.306	0.308	0.353357
Flavobacterium	1.079	1.384	0.305	0.313084
Bacteria_Proteobacteria_Alphaproteobacteria_Rhizobiales_Rhodobiaceae_Unclassified	1.169	0.878	0.291	0.551002
Bacteria_Proteobacteria_Alphaproteobacteria_Rhodospirillales_Rhodospirillaceae_Unclassified	1.024	1.308	0.284	0.327724
Bacteria_Bacteroidetes_Sphingobacteriia_Sphingobacteriales_Chitinophagaceae_Unclassified	0.928	1.211	0.283	0.427357
Sandaracinus	0.873	0.593	0.28	0.409163
Hydrogenophaga	0.962	1.241	0.278	0.358118
Bacteria_Proteobacteria_Deltaproteobacteria_Desulfovibrionales_Unclassified_Unclassified	0.892	1.166	0.274	0.428299
Bacteria_Bacteroidetes_Flavobacteriia_Flavobacteriales_Unclassified_Unclassified	1.056	1.326	0.269	0.326259
Sphingopyxis	1.013	1.274	0.262	0.423395
Bacteria_Planctomycetes_Planctomycetia_Unclassified_Unclassified_Unclassified	1.162	1.42	0.258	0.409163
Citreicella	1.273	1.529	0.256	0.326259
Bacteria_Cyanobacteria/Chloroplast_Chloroplast_Chloroplast_Chlorophyta_Unclassified	0.825	1.08	0.255	0.456132
Marinobacter	0.952	1.207	0.255	0.456132
Phycisphaera	1.161	0.907	0.254	0.423395
Bacteria_Verrucomicrobia_Subdivision3_Unclassified_Unclassified_Unclassified	0.877	1.13	0.253	0.412596
Thalassobaculum	1.073	1.318	0.245	0.456132
Thalassospira	1	1.242	0.243	0.409163
Bacteria_Proteobacteria_Deltaproteobacteria_Unclassified_Unclassified_Unclassified	1.208	0.966	0.242	0.342142
Azoarcus	0.751	0.993	0.241	0.558271
Rhodopirellula	1.336	1.097	0.238	0.456132
Hoeflea	1.264	1.5	0.236	0.342142
Loktanella	0.989	1.224	0.235	0.427357
Roseivivax	1.164	1.396	0.232	0.280906
Bacteria_Proteobacteria_Gammaproteobacteria_Gammaproteobacteria_incertae_sedis_Unclassified_Unclassified	1.323	1.554	0.231	0.310828
Devosia	1.389	1.159	0.23	0.467439
Nocardioides	1.014	1.241	0.227	0.428299
Kordiimonas	1.041	1.269	0.227	0.326259
Thalassomonas	0.958	1.184	0.225	0.456132
Marinobacterium	0.761	0.986	0.225	0.409163
Pseudomonas	0.789	1.012	0.223	0.361165
Fluviimonas	1.011	1.232	0.221	0.456132
Sneathiella	1.213	1.434	0.221	0.259976
Phaeodactylibacter	1.144	1.359	0.214	0.456132
Leucobacter	1.515	1.304	0.211	0.456132
Muricauda	1.288	1.497	0.208	0.412596
Granulosicoccus	1.037	1.244	0.207	0.511916
Bacteria_Proteobacteria_Alphaproteobacteria_Rhizobiales_Unclassified_Unclassified	1.099	0.893	0.205	0.326259
Blastopirellula	1.08	1.285	0.205	0.493693
Bacteria_Actinobacteria_Actinobacteria_Acidimicrobiales_Iamiaceae_Unclassified	1.109	1.313	0.204	0.456132
Bacteria_Planctomycetes_Unclassified_Unclassified_Unclassified_Unclassified	1.37	1.169	0.201	0.456132
Alcanivorax	1.265	1.463	0.198	0.456132
Rubinisphaera	1.038	1.231	0.193	0.461292
Oceanococcus	1.274	1.463	0.189	0.456132
Nitratireductor	1.43	1.243	0.187	0.456132
Thioprofundum	1.179	1.361	0.182	0.423395
Lutimaribacter	1.382	1.562	0.18	0.522469
Mesorhizobium	1.189	1.01	0.178	0.456132
Bacteria_Verrucomicrobia_Opitutae_Puniceicoccales_Puniceicoccaceae_Unclassified	0.94	1.118	0.178	0.456132
Roseovarius	1.395	1.217	0.178	0.566697
Bacteria_Bacteroidetes_Cytophagia_Cytophagales_Unclassified_Unclassified	1.121	1.296	0.176	0.394254
Bauldia	1.016	0.841	0.175	0.558271
Bacteria_Bacteroidetes_Sphingobacteriia_Sphingobacteriales_Saprospiraceae_Unclassified	1.354	1.186	0.168	0.557871
Bacteria_Bacteroidetes_Flavobacteriia_Flavobacteriales_Cryomorphaceae_Unclassified	1.169	1.336	0.167	0.461292
Filomicrobium	1.223	1.389	0.167	0.427357
Litoreibacter	0.84	1.002	0.162	0.571726
Tenacibaculum	0.888	1.05	0.162	0.558271
Bacteria_Proteobacteria_Alphaproteobacteria_Rhodospirillales_Unclassified_Unclassified	1.269	1.432	0.162	0.598584
Bacteria_Proteobacteria_Gammaproteobacteria_Gammaproteobacteria_incertae_sedis_Zhongshania_Unclassified	1.406	1.245	0.161	0.546223
Planctomicrobium	1.166	1.007	0.159	0.566697
Bacteria_Actinobacteria_Actinobacteria_Acidimicrobiales_Unclassified_Unclassified	1.259	1.1	0.159	0.55918
Escherichia/Shigella	1.019	1.177	0.159	0.576052
Psychroserpens	1	1.158	0.158	0.576052
Bacteria_Proteobacteria_Betaproteobacteria_Burkholderiales_Unclassified_Unclassified	1.306	1.464	0.158	0.571698
Winogradskyella	1.467	1.312	0.155	0.522469
Bacteria_Proteobacteria_Alphaproteobacteria_Alphaproteobacteria_incertae_sedis_Geminicoccus_Unclassified	1.059	1.214	0.155	0.557871
Rheinheimera	0.864	1.018	0.154	0.498053
Labrenzia	1.496	1.346	0.15	0.461262
Bacteria_Proteobacteria_Alphaproteobacteria_Rhizobiales_Phyllobacteriaceae_Unclassified	1.125	0.975	0.15	0.576052
Aquihabitans	1.362	1.212	0.15	0.598584
Achromobacter	1.084	0.935	0.149	0.412596
Aestuariispira	1.211	1.354	0.143	0.427357
Ilumatobacter	1.224	1.081	0.143	0.598584
Methylotenera	1.373	1.233	0.139	0.499682
Algibacter	0.966	0.833	0.133	0.571698
Arenibacter	1.055	1.188	0.132	0.511916
Bacteria_Proteobacteria_Gammaproteobacteria_Alteromonadales_Alteromonadaceae_Unclassified	0.891	1.017	0.126	0.581001
Oceanibaculum	1.264	1.142	0.122	0.461262
Oceanicola	1.452	1.332	0.119	0.571726
Ruegeria	1.226	1.345	0.118	0.598584
Rhodovulum	1	1.117	0.117	0.598584
Roseivirga	1.118	1.234	0.116	0.596446
Nitrosomonas	1.321	1.436	0.115	0.598584
Parachlamydia	1.093	1.208	0.114	0.598584
Bacteria_Proteobacteria_Betaproteobacteria_Methylophilales_Methylophilaceae_Unclassified	1.175	1.285	0.11	0.571726
Bowmanella	1.548	1.44	0.109	0.456132
Bacteria_Proteobacteria_Unclassified_Unclassified_Unclassified_Unclassified	1.266	1.375	0.108	0.522469
Bacteria_Verrucomicrobia_Opitutae_Opitutales_Opitutaceae_Unclassified	1.037	1.138	0.101	0.598584
Lewinella	1.111	1.209	0.098	0.598584
Bacteria_Bacteroidetes_Sphingobacteriia_Sphingobacteriales_Unclassified_Unclassified	1.08	1.177	0.097	0.598584
Albimonas	1.306	1.209	0.096	0.622287
Bacteria_Proteobacteria_Deltaproteobacteria_Myxococcales_Nannocystaceae_Unclassified	1.502	1.407	0.095	0.598584
Bacteria_Proteobacteria_Gammaproteobacteria_Gammaproteobacteria_incertae_sedis_Halioglobus_Unclassified	0.94	1.034	0.095	0.598584
Rhizobium	1.103	1.194	0.091	0.598584
Maribacter	1.263	1.176	0.087	0.648859
Bacteria_Planctomycetes_Phycisphaerae_Unclassified_Unclassified_Unclassified	1.251	1.165	0.086	0.598584
Bacteria_Proteobacteria_Alphaproteobacteria_Unclassified_Unclassified_Unclassified	0.954	0.871	0.084	0.61659
Bacteria_Proteobacteria_Gammaproteobacteria_Oceanospirillales_Unclassified_Unclassified	1.049	1.13	0.081	0.636443
Bacteria_Cyanobacteria/Chloroplast_Cyanobacteria_Family_II_GpIIa_Unclassified	0.719	0.638	0.081	0.633267
Vitellibacter	1.296	1.216	0.08	0.636443
Aestuariibacter	1.153	1.232	0.079	0.598584
Methylophilus	1.306	1.229	0.077	0.61659
Bacteria_Bacteroidetes_Flavobacteriia_Flavobacteriales_Flavobacteriaceae_Unclassified	1.404	1.329	0.076	0.599944
Bacteria_Proteobacteria_Gammaproteobacteria_Gammaproteobacteria_incertae_sedis_Spongiibacter_Unclassified	1.31	1.24	0.071	0.598584
Bacteria_Proteobacteria_Alphaproteobacteria_Rhodobacterales_Rhodobacteraceae_Unclassified	1.247	1.178	0.069	0.668299
Aliiglaciecola	1.179	1.244	0.065	0.61659
Thiohalomonas	0.951	1.015	0.065	0.666072
Opitutus	1.263	1.327	0.064	0.648859
Bacteria_Proteobacteria_Gammaproteobacteria_Gammaproteobacteria_incertae_sedis_Porticoccus_Unclassified	1.388	1.451	0.064	0.668299
Roseibium	1.102	1.165	0.063	0.681536
Bacteria_Proteobacteria_Gammaproteobacteria_Unclassified_Unclassified_Unclassified	1.101	1.039	0.062	0.598584
Arenicella	1	0.939	0.061	0.675464
Olleya	0.888	0.946	0.058	0.668299
Acanthopleuribacter	0.974	1.029	0.054	0.636443
Roseibacillus	1.283	1.336	0.054	0.668299
Amaricoccus	0.86	0.809	0.051	0.668299
Lentisphaera	1.076	1.03	0.046	0.681536
Bacteria_Actinobacteria_Actinobacteria_Actinomycetales_Microbacteriaceae_Unclassified	1.062	1.104	0.042	0.692466
Crocinitomix	1.356	1.397	0.042	0.668299
Sulfitobacter	1.364	1.404	0.04	0.666072
Thalassobius	0.927	0.888	0.04	0.689282
Haliea	1.366	1.328	0.038	0.675464
Phaeobacter_inhibens	1.068	1.031	0.037	0.668299
Defluviimonas	0.915	0.882	0.032	0.692466
Pseudorhodobacter	0.993	1.023	0.029	0.681536
Pelagibius	1.164	1.136	0.029	0.692466
Amorphus	1.324	1.296	0.028	0.710798
Hyphomonas	1.2	1.228	0.028	0.692466
Aequorivita	1.13	1.148	0.018	0.710798
Tepidisphaera	0.94	0.929	0.011	0.710798
Nannocystis	0.998	0.989	0.01	0.710798
Bacteria_Planctomycetes_Planctomycetia_Planctomycetales_Planctomycetaceae_Unclassified	1.351	1.342	0.009	0.710798
Bacteria_Proteobacteria_Gammaproteobacteria_Chromatiales_Unclassified_Unclassified	1.088	1.097	0.009	0.710798
Luteolibacter	1.123	1.131	0.008	0.710798
Bacteria_Chloroflexi_Anaerolineae_Anaerolineales_Anaerolineaceae_Unclassified	1.03	1.023	0.008	0.710798
Flaviramulus	0.968	0.962	0.006	0.710798
Shinella	1.24	1.246	0.006	0.710798
Maritalea	1.089	1.093	0.005	0.710798
Maricaulis	1.048	1.046	0.002	0.711964
Marivita	1.273	1.273	0	0.715261
Eigenvector	centrality	(normalized):
	WT	dTDA	abs.diff.	adj.p-value
Bacteria_Proteobacteria_Alphaproteobacteria_Unclassified_Unclassified_Unclassified	0.028	1	0.972	0.210431
Aliiroseovarius	1	0.049	0.951	0.092064
Blastopirellula	0.111	0.935	0.824	0.210431
Bacteria_Planctomycetes_Unclassified_Unclassified_Unclassified_Unclassified	0.859	0.106	0.753	0.21635
Paracoccus	0.046	0.745	0.7	0.214815
Methylotenera	0.877	0.189	0.688	0.235274
Neptuniibacter	0.008	0.688	0.679	0.21635
Formosa	0.011	0.671	0.66	0.21635
Litorilinea	0.01	0.667	0.657	0.214815
Celeribacter	0.067	0.717	0.65	0.255556
Cyclobacterium	0.07	0.707	0.637	0.33643
Wandonia	0.03	0.666	0.636	0.21635
Persicirhabdus	0.11	0.738	0.628	0.255556
Gimesia	0.706	0.083	0.622	0.236163
Leucobacter	0.935	0.324	0.611	0.323502
Rhodopirellula	0.724	0.122	0.602	0.257778
Cellulophaga	0.032	0.632	0.6	0.276191
Bacteria_Proteobacteria_Deltaproteobacteria_Myxococcales_Unclassified_Unclassified	0.028	0.611	0.582	0.214815
Legionella	0.058	0.638	0.58	0.21635
Nitratireductor	0.751	0.182	0.569	0.257778
Limnobacter	0.091	0.652	0.561	0.138096
Bacteria_Actinobacteria_Actinobacteria_Unclassified_Unclassified_Unclassified	0.033	0.59	0.557	0.21635
Devosia	0.85	0.298	0.552	0.315091
Bacteria_Bacteroidetes_Unclassified_Unclassified_Unclassified_Unclassified	0.119	0.666	0.547	0.220525
Salisaeta	0.094	0.638	0.544	0.21635
Winogradskyella	0.836	0.296	0.541	0.255556
Flavobacterium	0.075	0.611	0.536	0.214815
Filomicrobium	0.101	0.633	0.533	0.255556
Bacteria_Chlamydiae_Chlamydiia_Chlamydiales_Unclassified_Unclassified	0.008	0.537	0.529	0.210431
Stappia	0.675	0.149	0.526	0.374334
Pseudoruegeria	0.127	0.652	0.525	0.21635
Owenweeksia	0.201	0.723	0.522	0.361874
Fluviimonas	0.042	0.543	0.501	0.255556
Thalassotalea	0.126	0.623	0.497	0.328124
Mycobacterium	0.007	0.495	0.487	0.210431
Burkholderia	0.005	0.487	0.481	0.214815
Sneathiella	0.091	0.57	0.479	0.234344
Bacteria_Proteobacteria_Gammaproteobacteria_Gammaproteobacteria_incertae_sedis_Zhongshania_Unclassified	0.853	0.376	0.478	0.255556
Paraglaciecola	0.076	0.552	0.476	0.21635
Ruegeria	0.122	0.587	0.464	0.336845
Stenotrophomonas	0.045	0.509	0.464	0.21635
Bacteria_Bacteroidetes_Cytophagia_Cytophagales_Unclassified_Unclassified	0.139	0.599	0.461	0.217007
Tropicibacter	0.024	0.484	0.46	0.21635
Solimonas	0.161	0.598	0.437	0.214815
Roseovarius	0.659	0.232	0.427	0.376402
Fulvivirga	0.063	0.484	0.421	0.21635
Truepera	0.055	0.471	0.415	0.210431
Albimonas	0.6	0.185	0.415	0.376402
Erythrobacter	0.007	0.411	0.404	0.214815
Fluviicola	0.006	0.405	0.399	0.21635
Phaeodactylibacter	0.082	0.476	0.393	0.255556
Bacteria_Actinobacteria_Actinobacteria_Acidimicrobiales_Iamiaceae_Unclassified	0.066	0.457	0.39	0.257778
Hoeflea	0.358	0.739	0.382	0.257778
Bacteria_Hydrogenedentes_Candidatus_Hydrogenedens_Unclassified_Unclassified_Unclassified	0.131	0.498	0.367	0.328124
Alteromonas	0.328	0.695	0.367	0.276191
Granulosicoccus	0.134	0.494	0.359	0.214815
Thalassospira	0.109	0.468	0.359	0.21635
Oceanicola	0.917	0.558	0.359	0.324115
Sphingopyxis	0.051	0.402	0.351	0.21635
Bacteria_Proteobacteria_Deltaproteobacteria_Myxococcales_Nannocystaceae_Unclassified	0.981	0.635	0.346	0.340008
Roseivivax	0.166	0.506	0.34	0.21635
Maribacter	0.508	0.177	0.331	0.376402
Bowmanella	0.94	0.618	0.322	0.257778
Hydrogenophaga	0.018	0.332	0.314	0.21635
Bacteria_Planctomycetes_Phycisphaerae_Unclassified_Unclassified_Unclassified	0.376	0.062	0.313	0.389961
Bacteria_Proteobacteria_Deltaproteobacteria_Desulfovibrionales_Unclassified_Unclassified	0.027	0.34	0.313	0.257778
Roseibacillus	0.544	0.241	0.303	0.395807
Escherichia/Shigella	0.149	0.444	0.296	0.395807
Bacteria_Planctomycetes_Planctomycetia_Candidatus_Brocadiales_Candidatus_Brocadiaceae_Unclassified	0.003	0.295	0.293	0.21635
Lewinella	0.122	0.414	0.292	0.241667
Loktanella	0.101	0.391	0.29	0.241667
Bacteria_Unclassified_Unclassified_Unclassified_Unclassified_Unclassified	0.248	0.538	0.29	0.349273
Bacteria_Bacteroidetes_Sphingobacteriia_Sphingobacteriales_Saprospiraceae_Unclassified	0.516	0.229	0.287	0.395807
Aquihabitans	0.667	0.382	0.285	0.410216
Balneola	0.034	0.311	0.277	0.389961
Muricauda	0.446	0.716	0.269	0.384779
Ilumatobacter	0.438	0.171	0.267	0.414909
Bradyrhizobium	0.005	0.27	0.265	0.21635
Labrenzia	0.867	0.606	0.261	0.349273
Bacteria_Planctomycetes_Planctomycetia_Planctomycetales_Planctomycetaceae_Unclassified	0.736	0.475	0.261	0.399162
Bacteria_Proteobacteria_Betaproteobacteria_Burkholderiales_Unclassified_Unclassified	0.604	0.344	0.26	0.395807
Bacteria_Proteobacteria_Unclassified_Unclassified_Unclassified_Unclassified	0.2	0.453	0.253	0.33643
Mesorhizobium	0.331	0.08	0.251	0.21635
Bacteria_Verrucomicrobia_Verrucomicrobiae_Verrucomicrobiales_Verrucomicrobiaceae_Unclassified	0.493	0.743	0.25	0.349273
Marinobacter	0.077	0.325	0.248	0.21635
Neptunomonas	0.066	0.314	0.248	0.276191
Phycisphaera	0.264	0.016	0.248	0.269217
Bacteria_Bacteroidetes_Flavobacteriia_Flavobacteriales_Flavobacteriaceae_Unclassified	0.782	0.538	0.244	0.349273
Shinella	0.61	0.367	0.243	0.21635
Methylophilus	0.481	0.241	0.239	0.384779
Alcanivorax	0.418	0.657	0.239	0.395807
Vitellibacter	0.439	0.205	0.234	0.410216
Aequorivita	0.442	0.209	0.233	0.395807
Bacteria_Proteobacteria_Alphaproteobacteria_Alphaproteobacteria_incertae_sedis_Geminicoccus_Unclassified	0.069	0.301	0.232	0.328124
Pseudohongiella	0.021	0.252	0.23	0.355236
Aestuariibacter	0.163	0.387	0.224	0.349242
Bacteria_Proteobacteria_Alphaproteobacteria_Rhodospirillales_Unclassified_Unclassified	0.476	0.695	0.219	0.428178
Kordiimonas	0.045	0.256	0.211	0.21635
Bacteria_Proteobacteria_Betaproteobacteria_Methylophilales_Methylophilaceae_Unclassified	0.454	0.245	0.209	0.340008
Bacteria_Proteobacteria_Gammaproteobacteria_Gammaproteobacteria_incertae_sedis_Unclassified_Unclassified	0.533	0.732	0.199	0.376402
Lutimaribacter	0.553	0.745	0.192	0.255556
Azoarcus	0.004	0.188	0.184	0.374334
Sulfitobacter	0.723	0.54	0.183	0.386199
Rubinisphaera	0.053	0.228	0.175	0.33643
Nisaea	0.039	0.213	0.175	0.21635
Bacteria_Proteobacteria_Gammaproteobacteria_Gammaproteobacteria_incertae_sedis_Spongiibacter_Unclassified	0.692	0.518	0.174	0.374334
Bacteria_Planctomycetes_Planctomycetia_Unclassified_Unclassified_Unclassified	0.481	0.636	0.155	0.336845
Opitutus	0.349	0.503	0.154	0.416366
Rhizobium	0.268	0.416	0.148	0.255556
Aliiglaciecola	0.307	0.163	0.144	0.407155
Bacteria_Bacteroidetes_Sphingobacteriia_Sphingobacteriales_Chitinophagaceae_Unclassified	0.032	0.173	0.14	0.349273
Rhodovulum	0.033	0.17	0.137	0.336845
Roseibium	0.159	0.022	0.136	0.376402
Bacteria_Verrucomicrobia_Opitutae_Puniceicoccales_Puniceicoccaceae_Unclassified	0.047	0.182	0.135	0.217007
Planctomicrobium	0.282	0.148	0.134	0.442447
Bacteria_Chlamydiae_Chlamydiia_Chlamydiales_Parachlamydiaceae_Unclassified	0.017	0.149	0.132	0.21635
Bacteria_Proteobacteria_Alphaproteobacteria_Rhodobacterales_Rhodobacteraceae_Unclassified	0.536	0.411	0.124	0.428178
Bacteria_Bacteroidetes_Sphingobacteriia_Sphingobacteriales_Unclassified_Unclassified	0.294	0.172	0.122	0.399596
Nocardioides	0.067	0.189	0.122	0.274817
Bacteria_Proteobacteria_Alphaproteobacteria_Rhodospirillales_Rhodospirillaceae_Unclassified	0.097	0.214	0.117	0.370963
Bacteria_Proteobacteria_Deltaproteobacteria_Unclassified_Unclassified_Unclassified	0.2	0.085	0.115	0.384779
Bacteria_Proteobacteria_Gammaproteobacteria_Oceanospirillales_Unclassified_Unclassified	0.058	0.171	0.113	0.257778
Bacteria_Cyanobacteria/Chloroplast_Chloroplast_Chloroplast_Chlorophyta_Unclassified	0.052	0.162	0.11	0.242372
Bacteria_Bacteroidetes_Flavobacteriia_Flavobacteriales_Cryomorphaceae_Unclassified	0.429	0.322	0.107	0.376402
Tenacibaculum	0.02	0.126	0.107	0.428178
Bacteria_Proteobacteria_Gammaproteobacteria_Gammaproteobacteria_incertae_sedis_Halioglobus_Unclassified	0.016	0.119	0.103	0.388037
Bacteria_Actinobacteria_Actinobacteria_Acidimicrobiales_Unclassified_Unclassified	0.213	0.111	0.101	0.395807
Nitrosomonas	0.733	0.632	0.101	0.428178
Oceanococcus	0.588	0.685	0.098	0.428178
Crocinitomix	0.72	0.625	0.094	0.428178
Bacteria_Proteobacteria_Alphaproteobacteria_Rhizobiales_Rhodobiaceae_Unclassified	0.12	0.028	0.092	0.452953
Aestuariispira	0.123	0.215	0.091	0.388037
Pelagibius	0.083	0.174	0.091	0.374334
Thioprofundum	0.163	0.252	0.089	0.409525
Bacteria_Proteobacteria_Alphaproteobacteria_Rhizobiales_Phyllobacteriaceae_Unclassified	0.192	0.105	0.087	0.376402
Citreicella	0.657	0.742	0.084	0.428178
Bacteria_Verrucomicrobia_Opitutae_Opitutales_Opitutaceae_Unclassified	0.051	0.133	0.082	0.355236
Oceanibaculum	0.217	0.136	0.082	0.416366
Thalassobaculum	0.155	0.235	0.08	0.395807
Rubricoccus	0.002	0.08	0.079	0.328124
Marinobacterium	0.006	0.083	0.078	0.346532
Bacteria_Proteobacteria_Gammaproteobacteria_Chromatiales_Unclassified_Unclassified	0.21	0.134	0.076	0.395807
Bacteria_Proteobacteria_Gammaproteobacteria_Gammaproteobacteria_incertae_sedis_Porticoccus_Unclassified	0.754	0.679	0.075	0.452953
Achromobacter	0.083	0.009	0.074	0.349242
Parachlamydia	0.119	0.192	0.073	0.416366
Psychroserpens	0.049	0.122	0.073	0.452953
Arenibacter	0.097	0.169	0.071	0.384779
Marivita	0.391	0.322	0.068	0.423729
Thalassomonas	0.024	0.092	0.068	0.415514
Acanthopleuribacter	0.058	0.125	0.068	0.328124
Hyphomonas	0.368	0.433	0.065	0.46708
Brevundimonas	0	0.064	0.064	0.336845
Lentisphaera	0.107	0.043	0.063	0.415514
Bacteria_Proteobacteria_Gammaproteobacteria_Alteromonadales_Alteromonadaceae_Unclassified	0.013	0.072	0.059	0.428178
Phaeobacter_inhibens	0.103	0.045	0.058	0.398722
Bacteria_Chloroflexi_Anaerolineae_Anaerolineales_Anaerolineaceae_Unclassified	0.117	0.169	0.052	0.409525
Bacteria_Proteobacteria_Gammaproteobacteria_Unclassified_Unclassified_Unclassified	0.096	0.044	0.052	0.416366
Arenicella	0.068	0.016	0.052	0.388037
Rheinheimera	0.045	0.095	0.05	0.358128
Defluviimonas	0.016	0.064	0.048	0.395807
Bacteria_Actinobacteria_Actinobacteria_Actinomycetales_Microbacteriaceae_Unclassified	0.192	0.24	0.048	0.471697
Maricaulis	0.092	0.045	0.046	0.416366
Roseivirga	0.133	0.177	0.044	0.428178
Bauldia	0.057	0.015	0.043	0.428178
Litoreibacter	0.019	0.062	0.043	0.398722
Parvularcula	0.004	0.046	0.041	0.425721
Amaricoccus	0.013	0.049	0.036	0.395807
Bacteria_Bacteroidetes_Flavobacteriia_Flavobacteriales_Unclassified_Unclassified	0.149	0.182	0.033	0.409525
Thalassobius	0.031	0.064	0.033	0.395807
Thiohalomonas	0.096	0.063	0.033	0.395807
Pseudomonas	0.005	0.034	0.029	0.349242
Pseudorhodobacter	0.037	0.066	0.029	0.395807
Nannocystis	0.082	0.06	0.022	0.452953
Haliea	0.48	0.5	0.021	0.428178
Bacteria_Cyanobacteria/Chloroplast_Cyanobacteria_Family_II_GpIIa_Unclassified	0.005	0.024	0.019	0.340008
Sandaracinus	0.019	0.001	0.018	0.46708
Amorphus	0.644	0.627	0.017	0.488684
Maritalea	0.177	0.16	0.017	0.428178
Bacteria_Verrucomicrobia_Subdivision3_Unclassified_Unclassified_Unclassified	0.027	0.037	0.011	0.446321
Tepidisphaera	0.061	0.051	0.01	0.474205
Luteolibacter	0.146	0.137	0.009	0.476086
Algibacter	0.054	0.047	0.007	0.477517
Olleya	0.013	0.018	0.005	0.476086
Flaviramulus	0.104	0.1	0.004	0.479939
Bacteria_Proteobacteria_Alphaproteobacteria_Rhizobiales_Unclassified_Unclassified	0.084	0.081	0.003	0.488684
_________________________________________________________
Significance	codes:	***:	0,001,	**:	0,01,	*:	0,05,	,:	0.1

## Sheet: Day 10 Planktonic suspension
Degree	(normalized):
	WT	dTDA	abs.diff.	adj.p-value
Bacteria_Actinobacteria_Actinobacteria_Unclassified_Unclassified_Unclassified	0.038	0.338	0.3	0.162639
Rheinheimera	0.015	0.308	0.292	0.073145	,
Bacteria_Planctomycetes_Phycisphaerae_Unclassified_Unclassified_Unclassified	0.338	0.046	0.292	0.122883
Bacteria_Planctomycetes_Planctomycetia_Planctomycetales_Planctomycetaceae_Unclassified	0.046	0.331	0.285	0.061442	,
Maricaulis	0.015	0.3	0.285	0.061442	,
Stenotrophomonas	0.046	0.323	0.277	0.183247
Bacteria_Proteobacteria_Alphaproteobacteria_Rhizobiales_Rhodobiaceae_Unclassified	0.331	0.054	0.277	0.102403
Ruegeria	0.315	0.038	0.277	0.164982
Maribacter	0.085	0.354	0.269	0.051201	,
Citreicella	0.292	0.031	0.262	0.073145	,
Balneola	0.377	0.115	0.262	0.089602	,
Bacteria_Proteobacteria_Gammaproteobacteria_Gammaproteobacteria_incertae_sedis_Zhongshania_Unclassified	0.3	0.038	0.262	0.051201	,
Aestuariispira	0.315	0.569	0.254	0.162639
Oceanicola	0.346	0.1	0.246	0.061442	,
Bacteria_Cyanobacteria/Chloroplast_Chloroplast_Chloroplast_Unclassified_Unclassified	0.046	0.285	0.238	0.162639
Cyclobacterium	0.354	0.123	0.231	0.162639
Thalassobaculum	0.085	0.315	0.231	0.247179
Hyphomonas	0.069	0.292	0.223	0.162639
Bradyrhizobium	0.323	0.1	0.223	0.247179
Bacteria_Cyanobacteria/Chloroplast_Chloroplast_Chloroplast_Bacillariophyta_Unclassified	0.077	0.3	0.223	0.247179
Gimesia	0.092	0.315	0.223	0.254544
Bacteria_Actinobacteria_Actinobacteria_Actinomycetales_Microbacteriaceae_Unclassified	0.031	0.246	0.215	0.162639
Bacteria_Actinobacteria_Actinobacteria_Acidimicrobiales_Iamiaceae_Unclassified	0.238	0.031	0.208	0.247179
Bacteria_Proteobacteria_Alphaproteobacteria_Rhodobacterales_Rhodobacteraceae_Unclassified	0.138	0.346	0.208	0.394677
Pseudomonas	0.131	0.331	0.2	0.403341
Roseibacillus	0.1	0.3	0.2	0.162639
Bacteria_Verrucomicrobia_Opitutae_Puniceicoccales_Puniceicoccaceae_Unclassified	0.062	0.254	0.192	0.247179
Bacteria_Verrucomicrobia_Verrucomicrobiae_Verrucomicrobiales_Verrucomicrobiaceae_Unclassified	0.285	0.092	0.192	0.247179
Fluviicola	0.238	0.054	0.185	0.262571
Hoeflea	0.1	0.285	0.185	0.474597
Sulfitobacter	0.331	0.146	0.185	0.254544
Bacteria_Bacteroidetes_Sphingobacteriia_Sphingobacteriales_Chitinophagaceae_Unclassified	0.015	0.192	0.177	0.262571
Bacteria_Chlamydiae_Chlamydiia_Chlamydiales_Parachlamydiaceae_Unclassified	0.115	0.292	0.177	0.254544
Kordiimonas	0.177	0.354	0.177	0.247179
Bacteria_Unclassified_Unclassified_Unclassified_Unclassified_Unclassified	0.4	0.223	0.177	0.57638
Bacteria_Chlamydiae_Chlamydiia_Chlamydiales_Unclassified_Unclassified	0.285	0.108	0.177	0.312203
Lewinella	0.262	0.092	0.169	0.247179
Nisaea	0.177	0.346	0.169	0.240646
Leucobacter	0.185	0.338	0.154	0.254544
Bacteria_Parcubacteria_Unclassified_Unclassified_Unclassified_Unclassified	0.362	0.208	0.154	0.254544
Orientia	0.023	0.169	0.146	0.289287
Burkholderia	0.177	0.323	0.146	0.540262
Nocardioides	0.2	0.054	0.146	0.364363
Bacteria_Bacteroidetes_Cytophagia_Cytophagales_Flammeovirgaceae_Unclassified	0.2	0.054	0.146	0.394677
Winogradskyella	0.323	0.177	0.146	0.262571
Muricauda	0.108	0.254	0.146	0.258851
Bacteria_Proteobacteria_Gammaproteobacteria_Gammaproteobacteria_incertae_sedis_Unclassified_Unclassified	0.323	0.185	0.138	0.247179
Bacteria_Proteobacteria_Betaproteobacteria_Methylophilales_Methylophilaceae_Unclassified	0.369	0.238	0.131	0.31696
Persicirhabdus	0.208	0.077	0.131	0.515806
Flavobacterium	0.254	0.123	0.131	0.540262
Rhizobium	0.162	0.038	0.123	0.375476
Litorilinea	0.208	0.331	0.123	0.394677
Bacteria_Proteobacteria_Gammaproteobacteria_Gammaproteobacteria_incertae_sedis_Porticoccus_Unclassified	0.223	0.346	0.123	0.532494
Tropicibacter	0.023	0.138	0.115	0.254544
Bauldia	0.2	0.085	0.115	0.467839
Escherichia/Shigella	0.338	0.223	0.115	0.372373
Pseudohongiella	0.315	0.2	0.115	0.547266
Bacteria_Hydrogenedentes_Candidatus_Hydrogenedens_Unclassified_Unclassified_Unclassified	0.069	0.177	0.108	0.5559
Devosia	0.269	0.377	0.108	0.600844
Bacteria_Proteobacteria_Gammaproteobacteria_Gammaproteobacteria_incertae_sedis_Spongiibacter_Unclassified	0.346	0.238	0.108	0.547266
Aequorivita	0.008	0.1	0.092	0.600844
Psychroserpens	0.085	0.177	0.092	0.502352
Blastopirellula	0.115	0.208	0.092	0.5559
Bacteria_Proteobacteria_Alphaproteobacteria_Alphaproteobacteria_incertae_sedis_Geminicoccus_Unclassified	0.046	0.138	0.092	0.622655
Halobacteriovorax	0.054	0.146	0.092	0.600844
Rhodopirellula	0.154	0.062	0.092	0.600844
Bacteria_Proteobacteria_Deltaproteobacteria_Unclassified_Unclassified_Unclassified	0.308	0.215	0.092	0.456716
Bacteria_Verrucomicrobia_Subdivision3_Unclassified_Unclassified_Unclassified	0.069	0.154	0.085	0.600844
Erythrobacter	0.231	0.308	0.077	0.573149
Ilumatobacter	0.392	0.315	0.077	0.540262
Filomicrobium	0.146	0.069	0.077	0.600844
Bacteria_Proteobacteria_Alphaproteobacteria_Rhodospirillales_Unclassified_Unclassified	0.138	0.062	0.077	0.600844
Bacteria_Proteobacteria_Alphaproteobacteria_Unclassified_Unclassified_Unclassified	0.362	0.285	0.077	0.570972
Hydrogenophaga	0.323	0.246	0.077	0.600844
Achromobacter	0.254	0.177	0.077	0.547266
Phaeodactylibacter	0.369	0.3	0.069	0.570972
Nitratireductor	0.354	0.285	0.069	0.563214
Thalassospira	0.092	0.023	0.069	0.57638
Oceanococcus	0.269	0.2	0.069	0.600844
Phycisphaera	0.231	0.292	0.062	0.683451
Cupriavidus	0.131	0.192	0.062	0.683451
Nannocystis	0.038	0.1	0.062	0.57638
Thioprofundum	0.115	0.177	0.062	0.717931
Bacteria_Proteobacteria_Alphaproteobacteria_Rhizobiales_Unclassified_Unclassified	0.354	0.292	0.062	0.600844
Labrenzia	0.354	0.3	0.054	0.622655
Haliea	0.385	0.331	0.054	0.600844
Bacteria_Proteobacteria_Gammaproteobacteria_Unclassified_Unclassified_Unclassified	0.323	0.269	0.054	0.600844
Arenibacter	0.177	0.123	0.054	0.729107
Bacteria_Proteobacteria_Deltaproteobacteria_Myxococcales_Nannocystaceae_Unclassified	0.369	0.423	0.054	0.746486
Owenweeksia	0.262	0.308	0.046	0.729107
Sphingomonas	0.285	0.331	0.046	0.708854
Nitrosomonas	0.277	0.323	0.046	0.717931
Bacteria_Bacteroidetes_Cytophagia_Cytophagales_Unclassified_Unclassified	0.331	0.285	0.046	0.729107
Bacteria_Bacteroidetes_Unclassified_Unclassified_Unclassified_Unclassified	0.246	0.2	0.046	0.760833
Mesorhizobium	0.277	0.231	0.046	0.622655
Opitutus	0.346	0.3	0.046	0.600844
Sneathiella	0.254	0.208	0.046	0.734054
Shinella	0.323	0.285	0.038	0.622655
Bacteria_Actinobacteria_Actinobacteria_Acidimicrobiales_Unclassified_Unclassified	0.246	0.285	0.038	0.746486
Bacteria_Bacteroidetes_Flavobacteriia_Flavobacteriales_Cryomorphaceae_Unclassified	0.277	0.315	0.038	0.729107
Methylophilus	0.331	0.292	0.038	0.74045
Lutimaribacter	0.3	0.331	0.031	0.729107
Aquabacterium	0.085	0.054	0.031	0.729107
Aestuariibacter	0.308	0.277	0.031	0.746723
Planctomicrobium	0.269	0.292	0.023	0.729107
Amorphus	0.3	0.323	0.023	0.74045
Legionella	0.315	0.338	0.023	0.74045
Marivita	0.369	0.346	0.023	0.746486
Neptunomonas	0.323	0.3	0.023	0.729107
Bacteria_Proteobacteria_Unclassified_Unclassified_Unclassified_Unclassified	0.338	0.315	0.023	0.746723
Bacteria_Planctomycetes_Unclassified_Unclassified_Unclassified_Unclassified	0.138	0.162	0.023	0.746723
Stappia	0.008	0.031	0.023	0.746723
Methylotenera	0.2	0.223	0.023	0.746723
Brevundimonas	0.246	0.269	0.023	0.760957
Bacteria_Bacteroidetes_Flavobacteriia_Flavobacteriales_Flavobacteriaceae_Unclassified	0.362	0.338	0.023	0.746723
Limnobacter	0.254	0.269	0.015	0.770982
Phaeobacter_inhibens	0.262	0.246	0.015	0.782481
Bacteria_Proteobacteria_Gammaproteobacteria_Oceanospirillales_Unclassified_Unclassified	0.323	0.308	0.015	0.774734
Bacteria_Proteobacteria_Alphaproteobacteria_Rhodospirillales_Rhodospirillaceae_Unclassified	0.254	0.238	0.015	0.770982
Bacteria_Bacteroidetes_Sphingobacteriia_Sphingobacteriales_Saprospiraceae_Unclassified	0.346	0.354	0.008	0.770982
Rhodoluna	0.338	0.331	0.008	0.760957
Parachlamydia	0.323	0.315	0.008	0.770982
Aliiroseovarius	0.323	0.315	0.008	0.770982
Parvularcula	0.038	0.031	0.008	0.782481
Curvibacter	0.038	0.031	0.008	0.782481
Bacteria_Chloroflexi_Anaerolineae_Anaerolineales_Anaerolineaceae_Unclassified	0.308	0.315	0.008	0.782481
Taibaiella	0.269	0.269	0	0.782481
Bacteria_Planctomycetes_Planctomycetia_Unclassified_Unclassified_Unclassified	0.085	0.085	0	0.782481
Roseovarius	0.323	0.323	0	0.782481
Sphingopyxis	0.238	0.238	0	0.782481
Alcanivorax	0.354	0.354	0	0.782481
Betweenness	centrality	(normalized):
	WT	dTDA	abs.diff.	adj.p-value
Aestuariispira	0.011	0.36	0.348	0.046889
Phaeobacter_inhibens	0.014	0.068	0.054	0.093777
Litorilinea	0.003	0.045	0.043	0.046889
Bacteria_Chlamydiae_Chlamydiia_Chlamydiales_Parachlamydiaceae_Unclassified	0.003	0.042	0.039	0.093777
Bacteria_Proteobacteria_Deltaproteobacteria_Myxococcales_Nannocystaceae_Unclassified	0.023	0.058	0.034	0.527931
Kordiimonas	0	0.034	0.034	0.34385
Bacteria_Chlamydiae_Chlamydiia_Chlamydiales_Unclassified_Unclassified	0.005	0.033	0.028	0.168799
Bacteria_Proteobacteria_Alphaproteobacteria_Rhodobacterales_Rhodobacteraceae_Unclassified	0.003	0.026	0.023	0.55141
Shinella	0.01	0.033	0.023	0.400685
Pseudomonas	0.03	0.007	0.022	0.448791
Winogradskyella	0.027	0.005	0.022	0.348316
Bacteria_Proteobacteria_Betaproteobacteria_Methylophilales_Methylophilaceae_Unclassified	0.026	0.004	0.022	0.400685
Balneola	0.021	0	0.021	0.48139
Planctomicrobium	0.039	0.019	0.021	0.400685
Bacteria_Chloroflexi_Anaerolineae_Anaerolineales_Anaerolineaceae_Unclassified	0.022	0.002	0.02	0.448791
Mesorhizobium	0.023	0.003	0.019	0.400685
Bacteria_Proteobacteria_Deltaproteobacteria_Unclassified_Unclassified_Unclassified	0.019	0	0.019	0.500145
Persicirhabdus	0.022	0.003	0.019	0.414183
Phaeodactylibacter	0.019	0.001	0.018	0.511512
Haliea	0.03	0.012	0.018	0.55141
Stenotrophomonas	0	0.018	0.018	0.55141
Taibaiella	0.022	0.004	0.018	0.500145
Bacteria_Unclassified_Unclassified_Unclassified_Unclassified_Unclassified	0.018	0	0.018	0.576557
Labrenzia	0.017	0	0.017	0.552047
Nitrosomonas	0.019	0.002	0.017	0.500145
Bacteria_Bacteroidetes_Flavobacteriia_Flavobacteriales_Cryomorphaceae_Unclassified	0.026	0.009	0.017	0.527931
Roseibacillus	0.017	0	0.017	0.500145
Thioprofundum	0.004	0.021	0.016	0.500145
Citreicella	0.016	0	0.016	0.500145
Neptunomonas	0.01	0.025	0.016	0.55141
Bacteria_Proteobacteria_Gammaproteobacteria_Gammaproteobacteria_incertae_sedis_Porticoccus_Unclassified	0.01	0.026	0.015	0.527931
Devosia	0.01	0.024	0.015	0.55141
Limnobacter	0.02	0.005	0.015	0.55141
Ilumatobacter	0.018	0.004	0.014	0.55141
Halobacteriovorax	0.013	0	0.013	0.527931
Bacteria_Bacteroidetes_Unclassified_Unclassified_Unclassified_Unclassified	0.013	0.001	0.013	0.55141
Phycisphaera	0.014	0.026	0.012	0.576557
Bacteria_Proteobacteria_Alphaproteobacteria_Rhodospirillales_Rhodospirillaceae_Unclassified	0.005	0.017	0.012	0.55141
Maricaulis	0.001	0.013	0.012	0.55141
Bacteria_Proteobacteria_Gammaproteobacteria_Unclassified_Unclassified_Unclassified	0.02	0.032	0.012	0.55141
Aequorivita	0	0.012	0.012	0.55141
Sulfitobacter	0.025	0.013	0.012	0.576557
Aliiroseovarius	0.011	0	0.011	0.552047
Escherichia/Shigella	0.014	0.003	0.011	0.55141
Bacteria_Verrucomicrobia_Opitutae_Puniceicoccales_Puniceicoccaceae_Unclassified	0.007	0.017	0.011	0.55141
Filomicrobium	0.013	0.003	0.01	0.527931
Bacteria_Planctomycetes_Phycisphaerae_Unclassified_Unclassified_Unclassified	0.012	0.002	0.01	0.552047
Methylotenera	0.022	0.012	0.01	0.576557
Erythrobacter	0.014	0.004	0.01	0.576557
Bacteria_Bacteroidetes_Sphingobacteriia_Sphingobacteriales_Chitinophagaceae_Unclassified	0	0.01	0.01	0.55141
Marivita	0.019	0.009	0.01	0.576557
Gimesia	0.01	0.001	0.01	0.576557
Lutimaribacter	0.023	0.032	0.01	0.576557
Bacteria_Verrucomicrobia_Verrucomicrobiae_Verrucomicrobiales_Verrucomicrobiaceae_Unclassified	0.01	0.001	0.01	0.55141
Pseudohongiella	0.003	0.013	0.009	0.576557
Achromobacter	0.009	0	0.009	0.55141
Owenweeksia	0.008	0.017	0.009	0.576557
Oceanococcus	0.01	0.001	0.009	0.588039
Flavobacterium	0.009	0.018	0.009	0.576557
Arenibacter	0.009	0.001	0.009	0.576557
Cupriavidus	0.01	0.001	0.009	0.55141
Opitutus	0.013	0.005	0.008	0.576557
Psychroserpens	0.026	0.034	0.008	0.55141
Leucobacter	0.011	0.003	0.008	0.576557
Legionella	0.013	0.021	0.008	0.576557
Oceanicola	0.01	0.002	0.008	0.576557
Bacteria_Planctomycetes_Unclassified_Unclassified_Unclassified_Unclassified	0.008	0	0.007	0.55141
Tropicibacter	0.006	0.014	0.007	0.55141
Nitratireductor	0.003	0.011	0.007	0.58752
Alcanivorax	0.011	0.004	0.007	0.602714
Bacteria_Bacteroidetes_Cytophagia_Cytophagales_Unclassified_Unclassified	0.009	0.002	0.007	0.58752
Rhodopirellula	0.001	0.008	0.007	0.576557
Brevundimonas	0.002	0.009	0.007	0.576557
Bacteria_Proteobacteria_Gammaproteobacteria_Gammaproteobacteria_incertae_sedis_Unclassified_Unclassified	0.006	0	0.006	0.576557
Aestuariibacter	0.002	0.008	0.006	0.588039
Thalassobaculum	0.01	0.003	0.006	0.592593
Methylophilus	0.011	0.004	0.006	0.576557
Cyclobacterium	0.021	0.015	0.006	0.576557
Bacteria_Bacteroidetes_Sphingobacteriia_Sphingobacteriales_Saprospiraceae_Unclassified	0.007	0.014	0.006	0.604863
Fluviicola	0.013	0.007	0.006	0.576557
Burkholderia	0.011	0.005	0.006	0.604863
Rheinheimera	0	0.006	0.006	0.576557
Roseovarius	0.007	0.002	0.006	0.592593
Bacteria_Proteobacteria_Alphaproteobacteria_Rhizobiales_Rhodobiaceae_Unclassified	0.016	0.011	0.005	0.604863
Bacteria_Proteobacteria_Gammaproteobacteria_Oceanospirillales_Unclassified_Unclassified	0.002	0.008	0.005	0.592593
Bacteria_Proteobacteria_Unclassified_Unclassified_Unclassified_Unclassified	0.008	0.003	0.005	0.604863
Bacteria_Bacteroidetes_Cytophagia_Cytophagales_Flammeovirgaceae_Unclassified	0.002	0.007	0.005	0.576557
Bacteria_Planctomycetes_Planctomycetia_Unclassified_Unclassified_Unclassified	0.007	0.002	0.005	0.55141
Bauldia	0.005	0	0.005	0.592593
Sneathiella	0.002	0.007	0.005	0.576557
Bacteria_Hydrogenedentes_Candidatus_Hydrogenedens_Unclassified_Unclassified_Unclassified	0.006	0.001	0.004	0.619268
Bacteria_Bacteroidetes_Flavobacteriia_Flavobacteriales_Flavobacteriaceae_Unclassified	0.012	0.008	0.004	0.619268
Bacteria_Planctomycetes_Planctomycetia_Planctomycetales_Planctomycetaceae_Unclassified	0.005	0.01	0.004	0.642333
Bacteria_Proteobacteria_Gammaproteobacteria_Gammaproteobacteria_incertae_sedis_Zhongshania_Unclassified	0.004	0	0.004	0.619268
Curvibacter	0.004	0	0.004	0.576557
Muricauda	0.005	0.009	0.004	0.592593
Rhodoluna	0.018	0.014	0.004	0.619268
Bacteria_Actinobacteria_Actinobacteria_Acidimicrobiales_Iamiaceae_Unclassified	0.004	0	0.004	0.576557
Hyphomonas	0.015	0.011	0.004	0.619268
Nisaea	0	0.004	0.004	0.619268
Orientia	0	0.004	0.004	0.592593
Bacteria_Proteobacteria_Alphaproteobacteria_Unclassified_Unclassified_Unclassified	0.004	0.001	0.004	0.619268
Ruegeria	0.005	0.001	0.004	0.592593
Bacteria_Parcubacteria_Unclassified_Unclassified_Unclassified_Unclassified	0.006	0.003	0.003	0.619268
Stappia	0	0.003	0.003	0.576557
Sphingomonas	0.002	0.006	0.003	0.619268
Bradyrhizobium	0.003	0	0.003	0.592593
Amorphus	0.004	0.001	0.003	0.658909
Parvularcula	0.001	0.004	0.003	0.55141
Bacteria_Verrucomicrobia_Subdivision3_Unclassified_Unclassified_Unclassified	0	0.003	0.003	0.661291
Bacteria_Proteobacteria_Gammaproteobacteria_Gammaproteobacteria_incertae_sedis_Spongiibacter_Unclassified	0.006	0.004	0.002	0.665258
Nocardioides	0	0.003	0.002	0.602714
Bacteria_Proteobacteria_Alphaproteobacteria_Rhodospirillales_Unclassified_Unclassified	0.002	0	0.002	0.660518
Maribacter	0.003	0.005	0.002	0.687442
Nannocystis	0.002	0.001	0.002	0.589924
Bacteria_Cyanobacteria/Chloroplast_Chloroplast_Chloroplast_Unclassified_Unclassified	0	0.002	0.002	0.619268
Bacteria_Actinobacteria_Actinobacteria_Unclassified_Unclassified_Unclassified	0.016	0.017	0.002	0.689987
Hoeflea	0	0.002	0.002	0.689987
Blastopirellula	0.002	0	0.002	0.678506
Thalassospira	0	0.001	0.001	0.619268
Lewinella	0.002	0	0.001	0.687442
Bacteria_Proteobacteria_Alphaproteobacteria_Rhizobiales_Unclassified_Unclassified	0.008	0.007	0.001	0.700785
Hydrogenophaga	0.008	0.009	0.001	0.700785
Parachlamydia	0.016	0.017	0.001	0.700785
Bacteria_Actinobacteria_Actinobacteria_Acidimicrobiales_Unclassified_Unclassified	0.001	0.001	0.001	0.700785
Bacteria_Proteobacteria_Alphaproteobacteria_Alphaproteobacteria_incertae_sedis_Geminicoccus_Unclassified	0	0	0	0.675514
Bacteria_Cyanobacteria/Chloroplast_Chloroplast_Chloroplast_Bacillariophyta_Unclassified	0	0.001	0	0.697279
Aquabacterium	0	0	0	0.627136
Sphingopyxis	0.001	0.001	0	0.7091
Rhizobium	0	0	0	0.700785
Bacteria_Actinobacteria_Actinobacteria_Actinomycetales_Microbacteriaceae_Unclassified	0.003	0.003	0	0.712994
Closeness	centrality	(normalized):
	WT	dTDA	abs.diff.	adj.p-value
Aestuariispira	1.336	3.567	2.231	0.011887	*
Aestuariibacter	1.297	3.257	1.961	0.007925	**
Bacteria_Chlamydiae_Chlamydiia_Chlamydiales_Parachlamydiaceae_Unclassified	0.965	2.719	1.753	0.007925	**
Psychroserpens	0.977	2.69	1.713	0.007925	**
Thioprofundum	1.01	2.394	1.384	0.007925	**
Rheinheimera	0.691	2.025	1.334	0.007925	**
Kordiimonas	1.069	2.352	1.283	0.007925	**
Phaeobacter_inhibens	1.212	2.214	1.002	0.007925	**
Blastopirellula	0.951	1.905	0.955	0.007925	**
Bacteria_Cyanobacteria/Chloroplast_Chloroplast_Chloroplast_Bacillariophyta_Unclassified	0.878	1.691	0.813	0.076808	,
Bacteria_Cyanobacteria/Chloroplast_Chloroplast_Chloroplast_Unclassified_Unclassified	0.882	1.682	0.799	0.064665	,
Aequorivita	0.549	1.338	0.789	0.237738
Stenotrophomonas	0.849	1.607	0.758	0.007925	**
Pseudomonas	0.942	1.697	0.755	0.011887	*
Litorilinea	1.071	1.821	0.75	0.007925	**
Muricauda	0.995	1.681	0.686	0.011887	*
Halobacteriovorax	0.919	1.586	0.666	0.028529	*
Bacteria_Actinobacteria_Actinobacteria_Unclassified_Unclassified_Unclassified	0.706	1.319	0.613	0.231313
Bacteria_Chlamydiae_Chlamydiia_Chlamydiales_Unclassified_Unclassified	1.213	1.815	0.602	0.011887	*
Maricaulis	0.713	1.302	0.589	0.05434	,
Burkholderia	1.086	1.674	0.587	0.056193	,
Hyphomonas	0.98	1.567	0.587	0.026415	*
Bacteria_Unclassified_Unclassified_Unclassified_Unclassified_Unclassified	1.307	1.893	0.586	0.063397	,
Bacteria_Planctomycetes_Planctomycetia_Planctomycetales_Planctomycetaceae_Unclassified	0.792	1.354	0.562	0.007925	**
Achromobacter	1.105	1.656	0.551	0.028529	*
Gimesia	1.035	1.584	0.549	0.062019	,
Bacteria_Bacteroidetes_Sphingobacteriia_Sphingobacteriales_Chitinophagaceae_Unclassified	0.603	1.121	0.518	0.168454
Maribacter	0.992	1.496	0.505	0.007925	**
Bacteria_Bacteroidetes_Unclassified_Unclassified_Unclassified_Unclassified	1.086	1.587	0.501	0.022375	*
Aliiroseovarius	1.389	0.895	0.494	0.091699	,
Ruegeria	1.229	0.738	0.491	0.231313
Bacteria_Actinobacteria_Actinobacteria_Actinomycetales_Microbacteriaceae_Unclassified	0.745	1.21	0.466	0.168454
Hoeflea	0.828	1.277	0.45	0.127784
Bacteria_Proteobacteria_Alphaproteobacteria_Alphaproteobacteria_incertae_sedis_Geminicoccus_Unclassified	0.721	1.149	0.428	0.500571
Orientia	0.703	1.118	0.415	0.257453
Bacteria_Proteobacteria_Alphaproteobacteria_Rhodobacterales_Rhodobacteraceae_Unclassified	1.049	1.461	0.412	0.378741
Nisaea	1.106	1.505	0.399	0.081007	,
Devosia	1.195	1.589	0.394	0.168454
Winogradskyella	1.262	1.655	0.393	0.119636
Marivita	1.428	1.804	0.376	0.101653
Bacteria_Planctomycetes_Phycisphaerae_Unclassified_Unclassified_Unclassified	1.313	0.942	0.371	0.319097
Phycisphaera	1.117	1.483	0.366	0.259351
Labrenzia	1.354	1.703	0.349	0.235236
Oceanicola	1.406	1.06	0.346	0.107775
Thalassobaculum	1.007	1.352	0.345	0.259351
Bacteria_Proteobacteria_Alphaproteobacteria_Rhizobiales_Rhodobiaceae_Unclassified	1.382	1.041	0.341	0.392852
Bacteria_Actinobacteria_Actinobacteria_Acidimicrobiales_Iamiaceae_Unclassified	1.131	0.797	0.334	0.323728
Balneola	1.433	1.107	0.326	0.337319
Alcanivorax	1.657	1.339	0.319	0.259351
Curvibacter	0.795	1.1	0.305	0.3634
Amorphus	1.279	1.582	0.303	0.345801
Bradyrhizobium	1.263	0.968	0.296	0.392852
Tropicibacter	0.732	1.024	0.292	0.334735
Bacteria_Proteobacteria_Deltaproteobacteria_Myxococcales_Nannocystaceae_Unclassified	1.239	1.524	0.285	0.392852
Fluviicola	1.168	0.885	0.283	0.441733
Roseibacillus	1.04	1.315	0.274	0.345801
Haliea	1.365	1.63	0.265	0.237738
Bacteria_Proteobacteria_Betaproteobacteria_Methylophilales_Methylophilaceae_Unclassified	1.365	1.115	0.251	0.320429
Arenibacter	1.149	0.91	0.239	0.52107
Leucobacter	1.116	1.355	0.239	0.337319
Bacteria_Actinobacteria_Actinobacteria_Acidimicrobiales_Unclassified_Unclassified	1.105	1.337	0.232	0.378741
Stappia	0.686	0.911	0.224	0.605439
Bacteria_Verrucomicrobia_Opitutae_Puniceicoccales_Puniceicoccaceae_Unclassified	0.958	1.174	0.216	0.493589
Filomicrobium	1.135	0.922	0.212	0.524926
Bacteria_Proteobacteria_Gammaproteobacteria_Gammaproteobacteria_incertae_sedis_Unclassified_Unclassified	1.409	1.199	0.21	0.337319
Rhodopirellula	0.982	1.18	0.198	0.500571
Lutimaribacter	1.335	1.532	0.197	0.334735
Methylophilus	1.373	1.179	0.194	0.500571
Bacteria_Verrucomicrobia_Verrucomicrobiae_Verrucomicrobiales_Verrucomicrobiaceae_Unclassified	1.232	1.051	0.18	0.500571
Bacteria_Proteobacteria_Gammaproteobacteria_Gammaproteobacteria_incertae_sedis_Porticoccus_Unclassified	1.248	1.426	0.178	0.547407
Bacteria_Chloroflexi_Anaerolineae_Anaerolineales_Anaerolineaceae_Unclassified	1.29	1.465	0.175	0.500571
Opitutus	1.346	1.519	0.173	0.32689
Erythrobacter	1.086	1.246	0.16	0.500571
Hydrogenophaga	1.307	1.151	0.156	0.500571
Cupriavidus	1.041	1.193	0.153	0.500571
Bacteria_Bacteroidetes_Flavobacteriia_Flavobacteriales_Cryomorphaceae_Unclassified	1.184	1.337	0.152	0.500571
Nannocystis	0.767	0.919	0.151	0.600084
Rhizobium	1.034	0.884	0.151	0.58959
Bacteria_Proteobacteria_Deltaproteobacteria_Unclassified_Unclassified_Unclassified	1.316	1.169	0.147	0.524926
Planctomicrobium	1.181	1.323	0.142	0.537226
Ilumatobacter	1.463	1.323	0.14	0.537226
Nocardioides	1.043	0.906	0.136	0.625035
Citreicella	1.334	1.198	0.136	0.598748
Persicirhabdus	1.127	0.993	0.134	0.625035
Taibaiella	1.171	1.3	0.129	0.600084
Bacteria_Proteobacteria_Alphaproteobacteria_Rhodospirillales_Unclassified_Unclassified	1.075	0.956	0.12	0.600084
Bacteria_Hydrogenedentes_Candidatus_Hydrogenedens_Unclassified_Unclassified_Unclassified	0.974	1.087	0.113	0.600084
Owenweeksia	1.352	1.241	0.112	0.600829
Bacteria_Bacteroidetes_Cytophagia_Cytophagales_Unclassified_Unclassified	1.34	1.231	0.109	0.625035
Bacteria_Parcubacteria_Unclassified_Unclassified_Unclassified_Unclassified	1.277	1.17	0.107	0.625035
Oceanococcus	1.276	1.171	0.105	0.58959
Limnobacter	1.325	1.426	0.101	0.625035
Brevundimonas	1.109	1.21	0.101	0.625035
Nitrosomonas	1.29	1.39	0.101	0.600084
Bacteria_Proteobacteria_Gammaproteobacteria_Gammaproteobacteria_incertae_sedis_Zhongshania_Unclassified	0.92	1.02	0.1	0.605439
Bacteria_Planctomycetes_Unclassified_Unclassified_Unclassified_Unclassified	0.999	1.096	0.098	0.625035
Lewinella	1.3	1.203	0.098	0.625035
Sneathiella	1.154	1.244	0.09	0.625035
Bacteria_Planctomycetes_Planctomycetia_Unclassified_Unclassified_Unclassified	0.882	0.97	0.089	0.625035
Flavobacterium	1.209	1.124	0.086	0.625035
Bacteria_Proteobacteria_Gammaproteobacteria_Gammaproteobacteria_incertae_sedis_Spongiibacter_Unclassified	1.501	1.42	0.081	0.600084
Sphingopyxis	1.107	1.186	0.078	0.625035
Bacteria_Proteobacteria_Alphaproteobacteria_Rhizobiales_Unclassified_Unclassified	1.635	1.558	0.078	0.625035
Mesorhizobium	1.267	1.19	0.077	0.625035
Bacteria_Verrucomicrobia_Subdivision3_Unclassified_Unclassified_Unclassified	0.952	1.027	0.075	0.650383
Methylotenera	1.05	1.125	0.075	0.625035
Sulfitobacter	1.364	1.432	0.068	0.625035
Bauldia	1.081	1.015	0.066	0.659878
Bacteria_Proteobacteria_Alphaproteobacteria_Unclassified_Unclassified_Unclassified	1.415	1.479	0.065	0.625035
Legionella	1.393	1.334	0.06	0.635681
Pseudohongiella	1.347	1.291	0.057	0.667292
Rhodoluna	1.436	1.38	0.056	0.625035
Neptunomonas	1.485	1.541	0.056	0.625035
Bacteria_Bacteroidetes_Sphingobacteriia_Sphingobacteriales_Saprospiraceae_Unclassified	1.371	1.323	0.049	0.659878
Shinella	1.432	1.384	0.048	0.659878
Escherichia/Shigella	1.271	1.226	0.045	0.625035
Thalassospira	0.883	0.843	0.04	0.695819
Roseovarius	1.237	1.276	0.039	0.668863
Sphingomonas	1.283	1.247	0.037	0.667292
Bacteria_Proteobacteria_Gammaproteobacteria_Oceanospirillales_Unclassified_Unclassified	1.208	1.244	0.036	0.683893
Aquabacterium	0.969	0.936	0.033	0.694745
Parachlamydia	1.294	1.326	0.032	0.668863
Bacteria_Bacteroidetes_Cytophagia_Cytophagales_Flammeovirgaceae_Unclassified	1.087	1.115	0.028	0.695819
Parvularcula	0.805	0.83	0.025	0.701327
Phaeodactylibacter	1.342	1.367	0.025	0.701327
Nitratireductor	1.246	1.267	0.021	0.697109
Cyclobacterium	1.433	1.45	0.017	0.701327
Bacteria_Proteobacteria_Gammaproteobacteria_Unclassified_Unclassified_Unclassified	1.342	1.352	0.01	0.701327
Bacteria_Proteobacteria_Alphaproteobacteria_Rhodospirillales_Rhodospirillaceae_Unclassified	1.228	1.219	0.009	0.704737
Bacteria_Bacteroidetes_Flavobacteriia_Flavobacteriales_Flavobacteriaceae_Unclassified	1.382	1.375	0.007	0.706631
Bacteria_Proteobacteria_Unclassified_Unclassified_Unclassified_Unclassified	1.358	1.361	0.002	0.717207
Eigenvector	centrality	(normalized):
	WT	dTDA	abs.diff.	adj.p-value
Bacteria_Proteobacteria_Gammaproteobacteria_Gammaproteobacteria_incertae_sedis_Zhongshania_Unclassified	1	0.087	0.913	0.084702	,
Pseudomonas	0.067	0.744	0.676	0.328642
Rheinheimera	0.003	0.678	0.674	0.328642
Stenotrophomonas	0.03	0.662	0.633	0.356956
Bacteria_Cyanobacteria/Chloroplast_Chloroplast_Chloroplast_Unclassified_Unclassified	0.047	0.639	0.591	0.328642
Hyphomonas	0.065	0.64	0.576	0.39598
Bacteria_Cyanobacteria/Chloroplast_Chloroplast_Chloroplast_Bacillariophyta_Unclassified	0.067	0.641	0.574	0.383386
Bacteria_Proteobacteria_Alphaproteobacteria_Rhizobiales_Rhodobiaceae_Unclassified	0.609	0.036	0.573	0.328642
Litorilinea	0.17	0.702	0.532	0.328642
Muricauda	0.079	0.608	0.529	0.383386
Gimesia	0.139	0.655	0.516	0.43391
Hoeflea	0.044	0.554	0.51	0.386587
Kordiimonas	0.246	0.744	0.498	0.328642
Maribacter	0.163	0.649	0.486	0.328642
Bacteria_Proteobacteria_Gammaproteobacteria_Gammaproteobacteria_incertae_sedis_Unclassified_Unclassified	0.625	0.139	0.486	0.453479
Thalassobaculum	0.103	0.588	0.485	0.328642
Bacteria_Chlamydiae_Chlamydiia_Chlamydiales_Parachlamydiaceae_Unclassified	0.108	0.59	0.483	0.328642
Oceanicola	0.599	0.118	0.482	0.453479
Bacteria_Planctomycetes_Planctomycetia_Planctomycetales_Planctomycetaceae_Unclassified	0.012	0.479	0.467	0.328642
Aestuariispira	0.55	1	0.45	0.328642
Bacteria_Proteobacteria_Alphaproteobacteria_Rhodobacterales_Rhodobacteraceae_Unclassified	0.222	0.663	0.441	0.411187
Burkholderia	0.259	0.691	0.431	0.411187
Cyclobacterium	0.611	0.229	0.382	0.504716
Balneola	0.664	0.289	0.375	0.328642
Devosia	0.353	0.726	0.374	0.411187
Lewinella	0.515	0.149	0.366	0.504716
Bradyrhizobium	0.436	0.083	0.353	0.383386
Bacteria_Actinobacteria_Actinobacteria_Unclassified_Unclassified_Unclassified	0.078	0.414	0.336	0.328642
Nisaea	0.382	0.716	0.334	0.402764
Rhodoluna	0.637	0.312	0.325	0.328642
Maricaulis	0.002	0.325	0.323	0.328642
Citreicella	0.387	0.073	0.315	0.504716
Halobacteriovorax	0.041	0.353	0.312	0.356956
Ilumatobacter	0.654	0.343	0.311	0.328642
Blastopirellula	0.059	0.368	0.309	0.328642
Bacteria_Proteobacteria_Unclassified_Unclassified_Unclassified_Unclassified	0.344	0.651	0.306	0.402764
Bacteria_Bacteroidetes_Cytophagia_Cytophagales_Flammeovirgaceae_Unclassified	0.36	0.057	0.303	0.383386
Ruegeria	0.308	0.007	0.302	0.504716
Bacteria_Chlamydiae_Chlamydiia_Chlamydiales_Unclassified_Unclassified	0.424	0.123	0.302	0.453479
Filomicrobium	0.336	0.035	0.301	0.342064
Bacteria_Actinobacteria_Actinobacteria_Acidimicrobiales_Unclassified_Unclassified	0.258	0.558	0.3	0.402764
Bacteria_Actinobacteria_Actinobacteria_Actinomycetales_Microbacteriaceae_Unclassified	0.004	0.297	0.293	0.328642
Bacteria_Parcubacteria_Unclassified_Unclassified_Unclassified_Unclassified	0.489	0.203	0.287	0.328642
Sulfitobacter	0.512	0.225	0.286	0.383386
Bacteria_Verrucomicrobia_Verrucomicrobiae_Verrucomicrobiales_Verrucomicrobiaceae_Unclassified	0.478	0.193	0.286	0.504716
Bacteria_Actinobacteria_Actinobacteria_Acidimicrobiales_Iamiaceae_Unclassified	0.291	0.009	0.282	0.383386
Bacteria_Proteobacteria_Alphaproteobacteria_Alphaproteobacteria_incertae_sedis_Geminicoccus_Unclassified	0.009	0.289	0.28	0.528413
Neptunomonas	0.61	0.336	0.274	0.504716
Arenibacter	0.388	0.119	0.268	0.504716
Limnobacter	0.305	0.57	0.265	0.359251
Amorphus	0.473	0.736	0.263	0.528413
Bacteria_Proteobacteria_Betaproteobacteria_Methylophilales_Methylophilaceae_Unclassified	0.509	0.25	0.259	0.402764
Bacteria_Proteobacteria_Gammaproteobacteria_Gammaproteobacteria_incertae_sedis_Porticoccus_Unclassified	0.256	0.508	0.252	0.453479
Fluviicola	0.273	0.023	0.25	0.402764
Rhizobium	0.282	0.034	0.248	0.328642
Flavobacterium	0.389	0.145	0.244	0.411187
Bacteria_Planctomycetes_Phycisphaerae_Unclassified_Unclassified_Unclassified	0.316	0.077	0.239	0.52515
Bacteria_Bacteroidetes_Cytophagia_Cytophagales_Unclassified_Unclassified	0.516	0.283	0.234	0.328642
Aequorivita	0.003	0.223	0.219	0.504716
Bacteria_Unclassified_Unclassified_Unclassified_Unclassified_Unclassified	0.53	0.314	0.216	0.528413
Nitrosomonas	0.449	0.663	0.214	0.402764
Nocardioides	0.244	0.03	0.214	0.383386
Lutimaribacter	0.508	0.72	0.212	0.453479
Aestuariibacter	0.326	0.536	0.21	0.528413
Hydrogenophaga	0.489	0.286	0.203	0.504716
Owenweeksia	0.539	0.337	0.203	0.504716
Opitutus	0.442	0.641	0.199	0.42502
Bacteria_Chloroflexi_Anaerolineae_Anaerolineales_Anaerolineaceae_Unclassified	0.456	0.649	0.193	0.504716
Oceanococcus	0.361	0.169	0.191	0.528413
Bacteria_Planctomycetes_Unclassified_Unclassified_Unclassified_Unclassified	0.106	0.294	0.188	0.402764
Bacteria_Verrucomicrobia_Opitutae_Puniceicoccales_Puniceicoccaceae_Unclassified	0.109	0.298	0.188	0.328642
Nitratireductor	0.565	0.38	0.185	0.383386
Bacteria_Proteobacteria_Deltaproteobacteria_Myxococcales_Nannocystaceae_Unclassified	0.513	0.333	0.18	0.411187
Bacteria_Bacteroidetes_Sphingobacteriia_Sphingobacteriales_Chitinophagaceae_Unclassified	0.002	0.18	0.178	0.328642
Phycisphaera	0.166	0.343	0.177	0.411187
Orientia	0.016	0.192	0.177	0.328642
Taibaiella	0.371	0.538	0.168	0.504716
Bacteria_Bacteroidetes_Flavobacteriia_Flavobacteriales_Flavobacteriaceae_Unclassified	0.609	0.441	0.167	0.504716
Bacteria_Hydrogenedentes_Candidatus_Hydrogenedens_Unclassified_Unclassified_Unclassified	0.053	0.214	0.161	0.528413
Pseudohongiella	0.413	0.254	0.159	0.504716
Bacteria_Proteobacteria_Gammaproteobacteria_Unclassified_Unclassified_Unclassified	0.447	0.291	0.156	0.496999
Legionella	0.58	0.434	0.146	0.504716
Aliiroseovarius	0.53	0.674	0.144	0.504527
Bauldia	0.321	0.184	0.137	0.504716
Bacteria_Bacteroidetes_Sphingobacteriia_Sphingobacteriales_Saprospiraceae_Unclassified	0.513	0.377	0.136	0.504716
Marivita	0.624	0.757	0.133	0.512531
Bacteria_Bacteroidetes_Flavobacteriia_Flavobacteriales_Cryomorphaceae_Unclassified	0.263	0.395	0.132	0.504716
Bacteria_Proteobacteria_Alphaproteobacteria_Rhizobiales_Unclassified_Unclassified	0.648	0.532	0.116	0.589886
Sphingomonas	0.488	0.376	0.112	0.400783
Roseibacillus	0.171	0.28	0.109	0.453479
Planctomicrobium	0.218	0.325	0.107	0.453479
Tropicibacter	0.011	0.114	0.103	0.383386
Bacteria_Proteobacteria_Alphaproteobacteria_Rhodospirillales_Rhodospirillaceae_Unclassified	0.357	0.255	0.102	0.504716
Haliea	0.603	0.699	0.096	0.528413
Bacteria_Verrucomicrobia_Subdivision3_Unclassified_Unclassified_Unclassified	0.095	0.184	0.089	0.504716
Bacteria_Proteobacteria_Gammaproteobacteria_Gammaproteobacteria_incertae_sedis_Spongiibacter_Unclassified	0.609	0.521	0.088	0.597292
Persicirhabdus	0.188	0.102	0.087	0.464575
Bacteria_Proteobacteria_Alphaproteobacteria_Unclassified_Unclassified_Unclassified	0.586	0.501	0.085	0.59366
Bacteria_Proteobacteria_Deltaproteobacteria_Unclassified_Unclassified_Unclassified	0.329	0.414	0.084	0.504716
Thioprofundum	0.208	0.291	0.083	0.620188
Shinella	0.619	0.537	0.082	0.504716
Parvularcula	0.089	0.008	0.081	0.402764
Thalassospira	0.088	0.011	0.077	0.496999
Psychroserpens	0.215	0.283	0.068	0.528413
Sneathiella	0.253	0.317	0.064	0.52515
Methylophilus	0.375	0.311	0.064	0.57536
Leucobacter	0.329	0.388	0.058	0.504716
Bacteria_Proteobacteria_Alphaproteobacteria_Rhodospirillales_Unclassified_Unclassified	0.152	0.095	0.056	0.63559
Roseovarius	0.412	0.356	0.056	0.504716
Nannocystis	0.012	0.065	0.053	0.453479
Bacteria_Bacteroidetes_Unclassified_Unclassified_Unclassified_Unclassified	0.24	0.287	0.048	0.597292
Alcanivorax	0.638	0.591	0.047	0.63559
Bacteria_Planctomycetes_Planctomycetia_Unclassified_Unclassified_Unclassified	0.134	0.087	0.047	0.504716
Bacteria_Proteobacteria_Gammaproteobacteria_Oceanospirillales_Unclassified_Unclassified	0.402	0.356	0.046	0.504716
Mesorhizobium	0.377	0.332	0.045	0.504716
Curvibacter	0.014	0.056	0.041	0.613181
Erythrobacter	0.362	0.321	0.041	0.528413
Achromobacter	0.338	0.301	0.038	0.529
Aquabacterium	0.128	0.093	0.034	0.504716
Phaeobacter_inhibens	0.383	0.357	0.026	0.63277
Brevundimonas	0.291	0.265	0.026	0.597292
Methylotenera	0.237	0.263	0.026	0.63559
Stappia	0.003	0.026	0.023	0.63559
Labrenzia	0.63	0.649	0.018	0.63559
Cupriavidus	0.29	0.302	0.011	0.63559
Escherichia/Shigella	0.446	0.457	0.01	0.63559
Sphingopyxis	0.278	0.287	0.01	0.63559
Rhodopirellula	0.106	0.098	0.008	0.63559
Parachlamydia	0.377	0.372	0.005	0.63559
Phaeodactylibacter	0.583	0.585	0.002	0.64308
Winogradskyella	0.461	0.46	0.001	0.644637
_________________________________________________________
Significance	codes:	***:	0,001,	**:	0,01,	*:	0,05,	,:	0.1
