# Supplementary material for: The potential to produce tropodithietic acid by Phaeobacter inhibens affects the assembly of microbial biofilm communities in natural seawater
Source: NPJ Biofilms Microbiomes. 2023 Mar 23;9:12. doi: 10.1038/s41522-023-00379-3 (PMC10036634; doi:10.1038/s41522-023-00379-3)
Supplement: Supplementary file 3 — Source data [file 41522_2023_379_MOESM3_ESM.zip]

Archive with 5 entries (4 files):
- Source Data/
- Source Data/16S_qPCR.txt
- Source Data/ASV_table.txt
- Source Data/metadata.txt
- Source Data/phaeobacter_qPCR.txt
