# Supplementary material for: The potential to produce tropodithietic acid by Phaeobacter inhibens affects the assembly of microbial biofilm communities in natural seawater
Source: NPJ Biofilms Microbiomes. 2023 Mar 23;9:12. doi: 10.1038/s41522-023-00379-3 (PMC10036634; doi:10.1038/s41522-023-00379-3)
Supplement: Supplementary file 3 — Source data [file 41522_2023_379_MOESM3_ESM.zip › Source Data/16S_qPCR.txt]

Sample	Rep_tec	Log_CFU_ml_total	CFU_ml_total
C_1SurT1_1	C_1SurT1_1	7.794	6.23E+07
C_1SurT1_2	C_1SurT1_2	7.206	1.61E+07
C_1SurT1_3	C_1SurT1_3	7.416	2.61E+07
C_2SurT1_1	C_2SurT1_1	7.21	1.62E+07
C_2SurT1_2	C_2SurT1_2	7.484	3.05E+07
C_2SurT1_3	C_2SurT1_3	7.012	1.03E+07
C_3SurT1_1	C_3SurT1_1	7.007	1.02E+07
C_3SurT1_2	C_3SurT1_2	7.505	3.20E+07
C_3SurT1_3	C_3SurT1_3	7.347	2.22E+07
WT_1SurT1_1	WT_1SurT1_1	9.132	1.36E+09
WT_1SurT1_2	WT_1SurT1_2	8.889	7.74E+08
WT_1SurT1_3	WT_1SurT1_3	8.828	6.73E+08
WT_2SurT1_1	WT_2SurT1_1	8.822	6.64E+08
WT_2SurT1_2	WT_2SurT1_2	8.983	9.61E+08
WT_2SurT1_3	WT_2SurT1_3	8.699	5.00E+08
WT_3SurT1_1	WT_3SurT1_1	8.767	5.85E+08
WT_3SurT1_2	WT_3SurT1_2	8.797	6.26E+08
WT_3SurT1_3	WT_3SurT1_3	8.923	8.37E+08
dTDA_1SurT1_1	dTDA_1SurT1_1	8.914	8.20E+08
dTDA_1SurT1_2	dTDA_1SurT1_2	8.551	3.56E+08
dTDA_1SurT1_3	dTDA_1SurT1_3	8.865	7.33E+08
dTDA_2SurT1_1	dTDA_2SurT1_1	8.544	3.50E+08
dTDA_2SurT1_2	dTDA_2SurT1_2	8.872	7.45E+08
dTDA_2SurT1_3	dTDA_2SurT1_3	8.655	4.52E+08
dTDA_3SurT1_1	dTDA_3SurT1_1	7.692	4.92E+07
dTDA_3SurT1_2	dTDA_3SurT1_2	7.87	7.42E+07
dTDA_3SurT1_3	dTDA_3SurT1_3	7.688	4.88E+07
C_1WatT1_1	C_1WatT1_1	6.742	5.53E+06
C_1WatT1_2	C_1WatT1_2	6.934	8.59E+06
C_1WatT1_3	C_1WatT1_3	7.068	1.17E+07
C_2WatT1_1	C_2WatT1_1	7.023	1.06E+07
C_2WatT1_2	C_2WatT1_2	6.605	4.02E+06
C_2WatT1_3	C_2WatT1_3	6.824	6.66E+06
C_3WatT1_1	C_3WatT1_1	6.826	6.71E+06
C_3WatT1_2	C_3WatT1_2	6.797	6.26E+06
C_3WatT1_3	C_3WatT1_3	6.69	4.89E+06
WT_1WatT1_1	WT_1WatT1_1	7.325	2.11E+07
WT_1WatT1_2	WT_1WatT1_2	7.849	7.06E+07
WT_1WatT1_3	WT_1WatT1_3	7.691	4.91E+07
WT_2WatT1_1	WT_2WatT1_1	7.491	3.10E+07
WT_2WatT1_2	WT_2WatT1_2	7.444	2.78E+07
WT_2WatT1_3	WT_2WatT1_3	7.564	3.67E+07
WT_3WatT1_1	WT_3WatT1_1	7.541	3.48E+07
WT_3WatT1_2	WT_3WatT1_2	7.705	5.07E+07
WT_3WatT1_3	WT_3WatT1_3	7.659	4.56E+07
dTDA_1WatT1_1	dTDA_1WatT1_1	7.723	5.29E+07
dTDA_1WatT1_2	dTDA_1WatT1_2	7.738	5.47E+07
dTDA_1WatT1_3	dTDA_1WatT1_3	7.733	5.41E+07
dTDA_2WatT1_1	dTDA_2WatT1_1	7.512	3.25E+07
dTDA_2WatT1_2	dTDA_2WatT1_2	7.515	3.28E+07
dTDA_2WatT1_3	dTDA_2WatT1_3	7.357	2.27E+07
dTDA_3WatT1_1	dTDA_3WatT1_1	5.798	6.28E+05
dTDA_3WatT1_2	dTDA_3WatT1_2	7.258	1.81E+07
dTDA_3WatT1_3	dTDA_3WatT1_3	7.293	1.96E+07
C_1SurT4_1	C_1SurT4_1	6.664	4.61E+06
C_1SurT4_2	C_1SurT4_2	3.643	4.39E+03
C_1SurT4_3	C_1SurT4_3	6.782	6.05E+06
C_2SurT4_1	C_2SurT4_1	6.225	1.68E+06
C_2SurT4_2	C_2SurT4_2	7.475	2.98E+07
C_2SurT4_3	C_2SurT4_3	7.273	1.88E+07
C_3SurT4_1	C_3SurT4_1	6.917	8.26E+06
C_3SurT4_2	C_3SurT4_2	3.746	5.57E+03
C_3SurT4_3	C_3SurT4_3	6.316	2.07E+06
WT_1SurT4_1	WT_1SurT4_1	7.155	1.43E+07
WT_1SurT4_2	WT_1SurT4_2	7.517	3.29E+07
WT_1SurT4_3	WT_1SurT4_3	7.131	1.35E+07
WT_2SurT4_1	WT_2SurT4_1	6.443	2.77E+06
WT_2SurT4_2	WT_2SurT4_2	7.176	1.50E+07
WT_2SurT4_3	WT_2SurT4_3	6.856	7.18E+06
WT_3SurT4_1	WT_3SurT4_1	7.812	6.48E+07
WT_3SurT4_2	WT_3SurT4_2	7.591	3.90E+07
WT_3SurT4_3	WT_3SurT4_3	7.417	2.61E+07
dTDA_1SurT4_1	dTDA_1SurT4_1	7.997	9.94E+07
dTDA_1SurT4_2	dTDA_1SurT4_2	8.106	1.28E+08
dTDA_1SurT4_3	dTDA_1SurT4_3	8.076	1.19E+08
dTDA_2SurT4_1	dTDA_2SurT4_1	7.21	1.62E+07
dTDA_2SurT4_2	dTDA_2SurT4_2	7.381	2.41E+07
dTDA_2SurT4_3	dTDA_2SurT4_3	7.217	1.65E+07
dTDA_3SurT4_1	dTDA_3SurT4_1	6.785	6.10E+06
dTDA_3SurT4_2	dTDA_3SurT4_2	6.997	9.93E+06
dTDA_3SurT4_3	dTDA_3SurT4_3	6.139	1.38E+06
C_1WatT4_1	C_1WatT4_1	5.791	6.18E+05
C_1WatT4_2	C_1WatT4_2	5.55	3.55E+05
C_1WatT4_3	C_1WatT4_3	5.674	4.72E+05
C_2WatT4_1	C_2WatT4_1	6.588	3.87E+06
C_2WatT4_2	C_2WatT4_2	6.198	1.58E+06
C_2WatT4_3	C_2WatT4_3	6.395	2.48E+06
C_3WatT4_1	C_3WatT4_1	6.147	1.40E+06
C_3WatT4_2	C_3WatT4_2	6.111	1.29E+06
C_3WatT4_3	C_3WatT4_3	6.038	1.09E+06
WT_1WatT4_1	WT_1WatT4_1	6.157	1.43E+06
WT_1WatT4_2	WT_1WatT4_2	6.093	1.24E+06
WT_1WatT4_3	WT_1WatT4_3	3.733	5.41E+03
WT_2WatT4_1	WT_2WatT4_1	6.209	1.62E+06
WT_2WatT4_2	WT_2WatT4_2	6.288	1.94E+06
WT_2WatT4_3	WT_2WatT4_3	6.069	1.17E+06
WT_3WatT4_1	WT_3WatT4_1	6.71	5.13E+06
WT_3WatT4_2	WT_3WatT4_2	6.64	4.36E+06
WT_3WatT4_3	WT_3WatT4_3	6.934	8.59E+06
dTDA_1WatT4_1	dTDA_1WatT4_1	7.108	1.28E+07
dTDA_1WatT4_2	dTDA_1WatT4_2	7.034	1.08E+07
dTDA_1WatT4_3	dTDA_1WatT4_3	6.998	9.95E+06
dTDA_2WatT4_1	dTDA_2WatT4_1	6.243	1.75E+06
dTDA_2WatT4_2	dTDA_2WatT4_2	5.895	7.85E+05
dTDA_2WatT4_3	dTDA_2WatT4_3	6.16	1.44E+06
dTDA_3WatT4_1	dTDA_3WatT4_1	6.003	1.01E+06
dTDA_3WatT4_2	dTDA_3WatT4_2	5.928	8.47E+05
dTDA_3WatT4_3	dTDA_3WatT4_3	6.185	1.53E+06
C_1SurT10_1	C_1SurT10_1	6.74	5.49E+06
C_1SurT10_2	C_1SurT10_2	5.405	2.54E+05
C_1SurT10_3	C_1SurT10_3	4.755	5.69E+04
C_2SurT10_1	C_2SurT10_1	7.754	5.68E+07
C_2SurT10_2	C_2SurT10_2	5.32	2.09E+05
C_2SurT10_3	C_2SurT10_3	5.625	4.21E+05
C_3SurT10_1	C_3SurT10_1	4.56	3.63E+04
C_3SurT10_2	C_3SurT10_2	5.195	1.57E+05
C_3SurT10_3	C_3SurT10_3	4.413	2.59E+04
WT_1SurT10_1	WT_1SurT10_1	5.648	4.44E+07
WT_1SurT10_2	WT_1SurT10_2	5.36	2.29E+05
WT_1SurT10_3	WT_1SurT10_3	5.913	8.19E+05
WT_2SurT10_1	WT_2SurT10_1	6.758	5.72E+06
WT_2SurT10_2	WT_2SurT10_2	5.011	1.03E+05
WT_2SurT10_3	WT_2SurT10_3	4.673	4.71E+04
WT_3SurT10_1	WT_3SurT10_1	5.023	1.05E+05
WT_3SurT10_2	WT_3SurT10_2	4.904	8.01E+04
WT_3SurT10_3	WT_3SurT10_3	4.899	7.92E+04
dTDA_1SurT10_1	dTDA_1SurT10_1	6.207	1.61E+06
dTDA_1SurT10_2	dTDA_1SurT10_2	5.637	4.33E+05
dTDA_1SurT10_3	dTDA_1SurT10_3	5.59	3.89E+05
dTDA_2SurT10_1	dTDA_2SurT10_1	6.927	8.46E+06
dTDA_2SurT10_2	dTDA_2SurT10_2	6.788	6.13E+06
dTDA_2SurT10_3	dTDA_2SurT10_3	7.264	1.84E+07
dTDA_3SurT10_1	dTDA_3SurT10_1	6.355	2.26E+06
dTDA_3SurT10_2	dTDA_3SurT10_2	6.39	2.45E+06
dTDA_3SurT10_3	dTDA_3SurT10_3	6.905	8.04E+06
C_1WatT10_1	C_1WatT10_1	5.27	1.86E+05
C_1WatT10_2	C_1WatT10_2	5.722	5.28E+05
C_1WatT10_3	C_1WatT10_3	5.716	5.20E+05
C_2WatT10_1	C_2WatT10_1	6.615	4.12E+06
C_2WatT10_2	C_2WatT10_2	7.364	2.31E+07
C_2WatT10_3	C_2WatT10_3	6.624	4.21E+06
C_3WatT10_1	C_3WatT10_1	5.221	1.66E+05
C_3WatT10_2	C_3WatT10_2	5.299	1.99E+05
C_3WatT10_3	C_3WatT10_3	5.265	1.84E+05
WT_1WatT10_1	WT_1WatT10_1	6.703	5.04E+06
WT_1WatT10_2	WT_1WatT10_2	6.639	4.35E+06
WT_1WatT10_3	WT_1WatT10_3	6.024	1.06E+06
WT_2WatT10_1	WT_2WatT10_1	5.816	6.55E+05
WT_2WatT10_2	WT_2WatT10_2	5.677	4.76E+05
WT_2WatT10_3	WT_2WatT10_3	6.454	2.85E+06
WT_3WatT10_1	WT_3WatT10_1	6.416	2.61E+06
WT_3WatT10_2	WT_3WatT10_2	6.455	2.85E+06
WT_3WatT10_3	WT_3WatT10_3	5.535	3.43E+05
dTDA_1WatT10_1	dTDA_1WatT10_1	5.478	3.00E+05
dTDA_1WatT10_2	dTDA_1WatT10_2	6.062	1.15E+06
dTDA_1WatT10_3	dTDA_1WatT10_3	5.817	6.56E+05
dTDA_2WatT10_1	dTDA_2WatT10_1	6.048	1.12E+06
dTDA_2WatT10_2	dTDA_2WatT10_2	5.87	7.42E+05
dTDA_2WatT10_3	dTDA_2WatT10_3	5.974	9.43E+05
dTDA_3WatT10_1	dTDA_3WatT10_1	5.92	8.32E+05
dTDA_3WatT10_2	dTDA_3WatT10_2	5.92	8.31E+05
dTDA_3WatT10_3	dTDA_3WatT10_3	5.681	4.79E+05
C_1SurT0_1	C_1SurT0_1	0	0
C_1SurT0_2	C_1SurT0_2	0	0
C_1SurT0_3	C_1SurT0_3	0	0
C_2SurT0_1	C_2SurT0_1	0	0
C_2SurT0_2	C_2SurT0_2	0	0
C_2SurT0_3	C_2SurT0_3	0	0
C_1WatT0_1	C_1WatT0_1	6.329	2.13E+06
C_1WatT0_2	C_1WatT0_2	5.997	9.93E+05
C_1WatT0_3	C_1WatT0_3	6.238	1.73E+06
C_2WatT0_1	C_2WatT0_1	NA	NA
C_2WatT0_2	C_2WatT0_2	NA	NA
C_2WatT0_3	C_2WatT0_3	NA	NA
C_3SurT0_1	C_3SurT0_1	NA	NA
C_3SurT0_2	C_3SurT0_2	NA	NA
C_3SurT0_3	C_3SurT0_3	NA	NA
C_3WatT0_1	C_3WatT0_1	NA	NA
C_3WatT0_2	C_3WatT0_2	NA	NA
C_3WatT0_3	C_3WatT0_3	NA	NA
dTDA_1SurT0_1	dTDA_1SurT0_1	NA	NA
dTDA_1SurT0_2	dTDA_1SurT0_2	NA	NA
dTDA_1SurT0_3	dTDA_1SurT0_3	NA	NA
dTDA_1WatT0_1	dTDA_1WatT0_1	NA	NA
dTDA_1WatT0_2	dTDA_1WatT0_2	NA	NA
dTDA_1WatT0_3	dTDA_1WatT0_3	NA	NA
dTDA_2SurT0_1	dTDA_2SurT0_1	NA	NA
dTDA_2SurT0_2	dTDA_2SurT0_2	NA	NA
dTDA_2SurT0_3	dTDA_2SurT0_3	NA	NA
dTDA_2WatT0_1	dTDA_2WatT0_1	NA	NA
dTDA_2WatT0_2	dTDA_2WatT0_2	NA	NA
dTDA_2WatT0_3	dTDA_2WatT0_3	NA	NA
dTDA_3SurT0_1	dTDA_3SurT0_1	NA	NA
dTDA_3SurT0_2	dTDA_3SurT0_2	NA	NA
dTDA_3SurT0_3	dTDA_3SurT0_3	NA	NA
dTDA_3WatT0_1	dTDA_3WatT0_1	NA	NA
dTDA_3WatT0_2	dTDA_3WatT0_2	NA	NA
dTDA_3WatT0_3	dTDA_3WatT0_3	NA	NA
WT_1SurT0_1	WT_1SurT0_1	NA	NA
WT_1SurT0_2	WT_1SurT0_2	NA	NA
WT_1SurT0_3	WT_1SurT0_3	NA	NA
WT_1WatT0_1	WT_1WatT0_1	NA	NA
WT_1WatT0_2	WT_1WatT0_2	NA	NA
WT_1WatT0_3	WT_1WatT0_3	NA	NA
WT_2SurT0_1	WT_2SurT0_1	NA	NA
WT_2SurT0_2	WT_2SurT0_2	NA	NA
WT_2SurT0_3	WT_2SurT0_3	NA	NA
WT_2WatT0_1	WT_2WatT0_1	NA	NA
WT_2WatT0_2	WT_2WatT0_2	NA	NA
WT_2WatT0_3	WT_2WatT0_3	NA	NA
WT_3SurT0_1	WT_3SurT0_1	NA	NA
WT_3SurT0_2	WT_3SurT0_2	NA	NA
WT_3SurT0_3	WT_3SurT0_3	NA	NA
WT_3WatT0_1	WT_3WatT0_1	NA	NA
WT_3WatT0_2	WT_3WatT0_2	NA	NA
WT_3WatT0_3	WT_3WatT0_3	NA	NA
