# Supplementary material for: The potential to produce tropodithietic acid by Phaeobacter inhibens affects the assembly of microbial biofilm communities in natural seawater
Source: NPJ Biofilms Microbiomes. 2023 Mar 23;9:12. doi: 10.1038/s41522-023-00379-3 (PMC10036634; doi:10.1038/s41522-023-00379-3)
Supplement: Supplementary file 3 — Source data [file 41522_2023_379_MOESM3_ESM.zip › Source Data/metadata.txt]

Sample	C_1SurT1_1	C_1SurT1_2	C_1SurT1_3	C_2SurT1_1	C_2SurT1_2	C_2SurT1_3	dTDA_2SurT1_3	C_3SurT1_2	C_3SurT1_3	dTDA_1SurT1_1	dTDA_1SurT1_2	dTDA_1SurT1_3	dTDA_2SurT1_1	dTDA_2SurT1_2	C_3SurT1_1	dTDA_3SurT1_1	dTDA_3SurT1_2	dTDA_3SurT1_3	WT_1SurT1_1	WT_1SurT1_2	WT_1SurT1_3	WT_2SurT1_1	WT_2SurT1_2	WT_2SurT1_3	WT_3SurT1_1	WT_3SurT1_2	WT_3SurT1_3	C_1SurT4_1	C_1SurT4_2	C_1SurT4_3	C_2SurT4_1	C_2SurT4_2	C_2SurT4_3	C_3SurT4_1	C_3SurT4_2	C_3SurT4_3	dTDA_1SurT4_1	dTDA_1SurT4_2	dTDA_1SurT4_3	dTDA_2SurT4_1	dTDA_2SurT4_2	dTDA_2SurT4_3	dTDA_3SurT4_1	dTDA_3SurT4_2	dTDA_3SurT4_3	Negative	WT_1SurT4_1	WT_1SurT4_2	WT_1SurT4_3
Name	C_1SurT1_1	C_1SurT1_2	C_1SurT1_3	C_2SurT1_1	C_2SurT1_2	C_2SurT1_3	dTDA_2SurT1_4	C_3SurT1_2	C_3SurT1_3	dTDA_1SurT1_1	dTDA_1SurT1_2	dTDA_1SurT1_3	dTDA_2SurT1_1	dTDA_2SurT1_2	C_3SurT1_2	dTDA_3SurT1_1	dTDA_3SurT1_2	dTDA_3SurT1_3	WT_1SurT1_1	WT_1SurT1_2	WT_1SurT1_3	WT_2SurT1_1	WT_2SurT1_2	WT_2SurT1_3	WT_3SurT1_1	WT_3SurT1_2	WT_3SurT1_3	C_1SurT4_1	C_1SurT4_2	C_1SurT4_3	C_2SurT4_1	C_2SurT4_2	C_2SurT4_3	C_3SurT4_1	C_3SurT4_2	C_3SurT4_3	dTDA_1SurT4_1	dTDA_1SurT4_2	dTDA_1SurT4_3	dTDA_2SurT4_1	dTDA_2SurT4_2	dTDA_2SurT4_3	dTDA_3SurT4_1	dTDA_3SurT4_2	dTDA_3SurT4_3	Negative	WT_1SurT4_1	WT_1SurT4_2	WT_1SurT4_3
Sur_Wat	Surface	Surface	Surface	Surface	Surface	Surface	Surface	Surface	Surface	Surface	Surface	Surface	Surface	Surface	Surface	Surface	Surface	Surface	Surface	Surface	Surface	Surface	Surface	Surface	Surface	Surface	Surface	Surface	Surface	Surface	Surface	Surface	Surface	Surface	Surface	Surface	Surface	Surface	Surface	Surface	Surface	Surface	Surface	Surface	Surface	Negative	Surface	Surface	Surface
C_WT_M	Control	Control	Control	Control	Control	Control	dTDA	Control	Control	dTDA	dTDA	dTDA	dTDA	dTDA	Control	dTDA	dTDA	dTDA	WT	WT	WT	WT	WT	WT	WT	WT	WT	Control	Control	Control	Control	Control	Control	Control	Control	Control	dTDA	dTDA	dTDA	dTDA	dTDA	dTDA	dTDA	dTDA	dTDA	Negative	WT	WT	WT
Time	1	1	1	1	1	1	1	1	1	1	1	1	1	1	1	1	1	1	1	1	1	1	1	1	1	1	1	4	4	4	4	4	4	4	4	4	4	4	4	4	4	4	4	4	4	4	4	4	4
Type	Sample	Sample	Sample	Sample	Sample	Sample	Sample	Sample	Sample	Sample	Sample	Sample	Sample	Sample	Sample	Sample	Sample	Sample	Sample	Sample	Sample	Sample	Sample	Sample	Sample	Sample	Sample	Sample	Sample	Sample	Sample	Sample	Sample	Sample	Sample	Sample	Sample	Sample	Sample	Sample	Sample	Sample	Sample	Sample	Sample	Negative	Sample	Sample	Sample
[truncated: 120 more columns]
