# Supplementary material for: The potential to produce tropodithietic acid by Phaeobacter inhibens affects the assembly of microbial biofilm communities in natural seawater
Source: NPJ Biofilms Microbiomes. 2023 Mar 23;9:12. doi: 10.1038/s41522-023-00379-3 (PMC10036634; doi:10.1038/s41522-023-00379-3)
Supplement: Supplementary file 3 — Source data [file 41522_2023_379_MOESM3_ESM.zip › Source Data/phaeobacter_qPCR.txt]

qPCR_reps	CFU/cm2	Rep_tec	Treatment	Env	Day	Log
C_1SurT1_1_1	2846.849415	C_1SurT1_1	Control	Biofilm	1	3.454364496
C_1SurT1_1_2	3510.174577	C_1SurT1_1	Control	Biofilm	1	3.545328716
C_1SurT1_1_3	2245.286227	C_1SurT1_1	Control	Biofilm	1	3.351271712
C_1SurT1_2_1	1487.220665	C_1SurT1_2	Control	Biofilm	1	3.172375411
C_1SurT1_2_2	3161.160933	C_1SurT1_2	Control	Biofilm	1	3.499846606
C_1SurT1_2_3	4179.576068	C_1SurT1_2	Control	Biofilm	1	3.621132234
C_1SurT1_3_1	5011.501812	C_1SurT1_3	Control	Biofilm	1	3.699967892
C_1SurT1_3_2	4150.496893	C_1SurT1_3	Control	Biofilm	1	3.618100093
C_1SurT1_3_3	3228.070628	C_1SurT1_3	Control	Biofilm	1	3.508943028
C_2SurT1_1_1	1529.339741	C_2SurT1_1	Control	Biofilm	1	3.184503974
C_2SurT1_1_2	2261.017132	C_2SurT1_1	Control	Biofilm	1	3.354303853
C_2SurT1_1_3	2308.874222	C_2SurT1_1	Control	Biofilm	1	3.363400275
C_2SurT1_2_1	1833.747912	C_2SurT1_2	Control	Biofilm	1	3.263339632
C_2SurT1_2_2	2636.397847	C_2SurT1_2	Control	Biofilm	1	3.421010948
C_2SurT1_2_3	1734.133415	C_2SurT1_2	Control	Biofilm	1	3.239082507
C_2SurT1_3_1	2581.752023	C_2SurT1_3	Control	Biofilm	1	3.411914526
C_2SurT1_3_2	2198.747153	C_2SurT1_3	Control	Biofilm	1	3.34217529
C_2SurT1_3_3	1605.938682	C_2SurT1_3	Control	Biofilm	1	3.205728959
C_3SurT1_1_1	4208.858977	C_3SurT1_1	Control	Biofilm	1	3.624164374
C_3SurT1_1_2	5262.509303	C_3SurT1_1	Control	Biofilm	1	3.721192877
C_3SurT1_1_3	5262.509303	C_3SurT1_1	Control	Biofilm	1	3.721192877
C_3SurT1_2_1	2618.05525	C_3SurT1_2	Control	Biofilm	1	3.417978807
C_3SurT1_2_2	2108.542922	C_3SurT1_2	Control	Biofilm	1	3.323982446
C_3SurT1_2_3	3205.6115	C_3SurT1_2	Control	Biofilm	1	3.505910887
C_3SurT1_3_1	2711.062382	C_3SurT1_3	Control	Biofilm	1	3.433139511
C_3SurT1_3_2	1540.054588	C_3SurT1_3	Control	Biofilm	1	3.187536115
C_3SurT1_3_3	2475.834908	C_3SurT1_3	Control	Biofilm	1	3.393721682
WT_1SurT1_1_1	412162003.5	WT_1SurT1_1	WT	Biofilm	1	8.615067952
WT_1SurT1_1_2	348575272.7	WT_1SurT1_1	WT	Biofilm	1	8.542296576
WT_1SurT1_1_3	371181089.3	WT_1SurT1_1	WT	Biofilm	1	8.569585842
WT_1SurT1_2_1	226101713.2	WT_1SurT1_2	WT	Biofilm	1	8.354303853
WT_1SurT1_2_2	207930484	WT_1SurT1_2	WT	Biofilm	1	8.317918164
WT_1SurT1_2_3	242451714.7	WT_1SurT1_2	WT	Biofilm	1	8.38462526
WT_1SurT1_3_1	131158632.2	WT_1SurT1_3	WT	Biofilm	1	8.117796879
WT_1SurT1_3_2	139664536.8	WT_1SurT1_3	WT	Biofilm	1	8.145086145
WT_1SurT1_3_3	139664536.8	WT_1SurT1_3	WT	Biofilm	1	8.145086145
WT_2SurT1_1_1	196635098	WT_2SurT1_1	WT	Biofilm	1	8.293661039
WT_2SurT1_1_2	242451714.7	WT_2SurT1_1	WT	Biofilm	1	8.38462526
WT_2SurT1_1_3	185953310.2	WT_2SurT1_1	WT	Biofilm	1	8.269403914
WT_2SurT1_1_1	203620614	WT_2SurT1_1	WT	Biofilm	1	8.308821743
WT_2SurT1_1_2	226101713.2	WT_2SurT1_1	WT	Biofilm	1	8.354303853
WT_2SurT1_1_3	193908460.2	WT_2SurT1_1	WT	Biofilm	1	8.287596758
WT_2SurT1_2_1	135818078.7	WT_2SurT1_2	WT	Biofilm	1	8.132957582
WT_2SurT1_2_2	147687340.8	WT_2SurT1_2	WT	Biofilm	1	8.169343271
WT_2SurT1_2_3	148722066.5	WT_2SurT1_2	WT	Biofilm	1	8.172375411
WT_2SurT1_3_1	212331577.7	WT_2SurT1_3	WT	Biofilm	1	8.327014587
WT_2SurT1_3_2	251064878.3	WT_2SurT1_3	WT	Biofilm	1	8.399785963
WT_2SurT1_3_3	229281035.3	WT_2SurT1_3	WT	Biofilm	1	8.360368134
WT_3SurT1_1_1	240764869.8	WT_3SurT1_1	WT	Biofilm	1	8.381593119
WT_3SurT1_1_2	254595219.5	WT_3SurT1_1	WT	Biofilm	1	8.405850245
WT_3SurT1_1_3	259984027.2	WT_3SurT1_1	WT	Biofilm	1	8.414946667
WT_3SurT1_2_1	240764869.8	WT_3SurT1_2	WT	Biofilm	1	8.381593119
WT_3SurT1_2_2	254595219.5	WT_3SurT1_2	WT	Biofilm	1	8.405850245
WT_3SurT1_2_3	259984027.2	WT_3SurT1_2	WT	Biofilm	1	8.414946667
WT_3SurT1_3_1	145639436.3	WT_3SurT1_3	WT	Biofilm	1	8.163278989
WT_3SurT1_3_2	124902719.5	WT_3SurT1_3	WT	Biofilm	1	8.096571894
WT_3SurT1_3_3	82156788.17	WT_3SurT1_3	WT	Biofilm	1	7.914643453
dTDA_1SurT1_1_1	143619929.1	dTDA_1SurT1_1	dTDA	Biofilm	1	8.157214708
dTDA_1SurT1_1_2	175851787.8	dTDA_1SurT1_1	dTDA	Biofilm	1	8.245146788
dTDA_1SurT1_1_3	137727880.4	dTDA_1SurT1_1	dTDA	Biofilm	1	8.139021864
dTDA_1SurT1_2_1	97824349.78	dTDA_1SurT1_2	dTDA	Biofilm	1	7.99044697
dTDA_1SurT1_2_2	103443711.8	dTDA_1SurT1_2	dTDA	Biofilm	1	8.014704096
dTDA_1SurT1_2_3	95796699.8	dTDA_1SurT1_2	dTDA	Biofilm	1	7.981350548
dTDA_1SurT1_3_1	203620614	dTDA_1SurT1_3	dTDA	Biofilm	1	8.308821743
dTDA_1SurT1_3_2	146659814.1	dTDA_1SurT1_3	dTDA	Biofilm	1	8.16631113
dTDA_1SurT1_3_3	142620701.2	dTDA_1SurT1_3	dTDA	Biofilm	1	8.154182567
dTDA_2SurT1_1_1	143619929.1	dTDA_2SurT1_1	dTDA	Biofilm	1	8.157214708
dTDA_2SurT1_1_2	128440047.3	dTDA_2SurT1_1	dTDA	Biofilm	1	8.108700457
dTDA_2SurT1_1_3	138692828.3	dTDA_2SurT1_1	dTDA	Biofilm	1	8.142054005
dTDA_2SurT1_2_1	219874715.3	dTDA_2SurT1_2	dTDA	Biofilm	1	8.34217529
dTDA_2SurT1_2_2	234134038.7	dTDA_2SurT1_2	dTDA	Biofilm	1	8.369464557
dTDA_2SurT1_2_3	221415199.7	dTDA_2SurT1_2	dTDA	Biofilm	1	8.345207431
dTDA_2SurT1_3_1	202203934.5	dTDA_2SurT1_3	dTDA	Biofilm	1	8.305789602
dTDA_2SurT1_3_2	168637417.8	dTDA_2SurT1_3	dTDA	Biofilm	1	8.226953944
dTDA_2SurT1_3_3	139664536.8	dTDA_2SurT1_3	dTDA	Biofilm	1	8.145086145
dTDA_3SurT1_1_1	185953310.2	dTDA_3SurT1_1	dTDA	Biofilm	1	8.269403914
dTDA_3SurT1_1_2	193908460.2	dTDA_3SurT1_1	dTDA	Biofilm	1	8.287596758
dTDA_3SurT1_1_3	13849929.94	dTDA_3SurT1_1	dTDA	Biofilm	1	7.141447576
dTDA_3SurT1_2_1	23218063.12	dTDA_3SurT1_2	dTDA	Biofilm	1	7.365825987
dTDA_3SurT1_2_2	18830496.32	dTDA_3SurT1_2	dTDA	Biofilm	1	7.274861767
dTDA_3SurT1_2_3	15486804.91	dTDA_3SurT1_2	dTDA	Biofilm	1	7.189961827
dTDA_3SurT1_3_1	17807569.22	dTDA_3SurT1_3	dTDA	Biofilm	1	7.250604641
dTDA_3SurT1_3_2	11232679.2	dTDA_3SurT1_3	dTDA	Biofilm	1	7.050483356
dTDA_3SurT1_3_3	10847325	dTDA_3SurT1_3	dTDA	Biofilm	1	7.035322652
C_1WatT1_1_1	0	C_1WatT1_1	Control	Planktonic Suspension	1	0
C_1WatT1_1_2	0	C_1WatT1_1	Control	Planktonic Suspension	1	0
C_1WatT1_1_3	73.21323023	C_1WatT1_1	Control	Planktonic Suspension	1	1.864589569
C_1WatT1_2_1	0	C_1WatT1_2	Control	Planktonic Suspension	1	0
C_1WatT1_2_2	0	C_1WatT1_2	Control	Planktonic Suspension	1	0
C_1WatT1_2_3	20.00825838	C_1WatT1_2	Control	Planktonic Suspension	1	1.301209287
C_1WatT1_3_1	0	C_1WatT1_3	Control	Planktonic Suspension	1	0
C_1WatT1_3_2	0	C_1WatT1_3	Control	Planktonic Suspension	1	0
C_1WatT1_3_3	0	C_1WatT1_3	Control	Planktonic Suspension	1	0
C_2WatT1_1_1	0	C_2WatT1_1	Control	Planktonic Suspension	1	0
C_2WatT1_1_2	0	C_2WatT1_1	Control	Planktonic Suspension	1	0
C_2WatT1_1_3	0	C_2WatT1_1	Control	Planktonic Suspension	1	0
C_2WatT1_2_1	0	C_2WatT1_2	Control	Planktonic Suspension	1	0
C_2WatT1_2_2	0	C_2WatT1_2	Control	Planktonic Suspension	1	0
C_2WatT1_2_3	0	C_2WatT1_2	Control	Planktonic Suspension	1	0
C_2WatT1_3_1	0	C_2WatT1_3	Control	Planktonic Suspension	1	0
C_2WatT1_3_2	0	C_2WatT1_3	Control	Planktonic Suspension	1	0
C_2WatT1_3_3	0	C_2WatT1_3	Control	Planktonic Suspension	1	0
C_3WatT1_1_1	74.20926213	C_3WatT1_1	Control	Planktonic Suspension	1	1.870458113
C_3WatT1_1_2	0	C_3WatT1_1	Control	Planktonic Suspension	1	0
C_3WatT1_1_3	0	C_3WatT1_1	Control	Planktonic Suspension	1	0
C_3WatT1_2_1	427.0066507	C_3WatT1_2	Control	Planktonic Suspension	1	2.630434639
C_3WatT1_2_2	212.914183	C_3WatT1_2	Control	Planktonic Suspension	1	2.328204592
C_3WatT1_2_3	292.4929417	C_3WatT1_2	Control	Planktonic Suspension	1	2.46611539
C_3WatT1_3_1	0	C_3WatT1_3	Control	Planktonic Suspension	1	0
C_3WatT1_3_2	0	C_3WatT1_3	Control	Planktonic Suspension	1	0
C_3WatT1_3_3	0	C_3WatT1_3	Control	Planktonic Suspension	1	0
WT_1WatT1_1_1	1157532.599	WT_1WatT1_1	WT	Planktonic Suspension	1	6.063533231
WT_1WatT1_1_2	831292.5493	WT_1WatT1_1	WT	Planktonic Suspension	1	5.919753888
WT_1WatT1_1_3	597000.2943	WT_1WatT1_1	WT	Planktonic Suspension	1	5.775974545
WT_1WatT1_2_1	8846045.995	WT_1WatT1_2	WT	Planktonic Suspension	1	6.946749193
WT_1WatT1_2_2	9990013.948	WT_1WatT1_2	WT	Planktonic Suspension	1	6.999566095
WT_1WatT1_2_3	7624216.192	WT_1WatT1_2	WT	Planktonic Suspension	1	6.882195203
WT_1WatT1_3_1	12401174.2	WT_1WatT1_3	WT	Planktonic Suspension	1	7.093462808
WT_1WatT1_3_2	14388542.33	WT_1WatT1_3	WT	Planktonic Suspension	1	7.158016799
WT_1WatT1_3_3	10263681.91	WT_1WatT1_3	WT	Planktonic Suspension	1	7.011303184
WT_2WatT1_1_1	1712856.673	WT_2WatT1_1	WT	Planktonic Suspension	1	6.233721024
WT_2WatT1_1_2	1289678.879	WT_2WatT1_1	WT	Planktonic Suspension	1	6.110481588
WT_2WatT1_1_3	1379825.957	WT_2WatT1_1	WT	Planktonic Suspension	1	6.139824311
WT_2WatT1_1_1	4067315.658	WT_2WatT1_1	WT	Planktonic Suspension	1	6.609307879
WT_2WatT1_1_2	3366264.633	WT_2WatT1_1	WT	Planktonic Suspension	1	6.527148254
WT_2WatT1_1_3	2551779.182	WT_2WatT1_1	WT	Planktonic Suspension	1	6.40684309
WT_2WatT1_2_1	4624438.97	WT_2WatT1_2	WT	Planktonic Suspension	1	6.665059052
WT_2WatT1_2_2	4470825.207	WT_2WatT1_2	WT	Planktonic Suspension	1	6.650387691
WT_2WatT1_2_3	4039927.825	WT_2WatT1_2	WT	Planktonic Suspension	1	6.606373606
WT_2WatT1_3_1	5257874.625	WT_2WatT1_3	WT	Planktonic Suspension	1	6.720810226
WT_2WatT1_3_2	5329405.56	WT_2WatT1_3	WT	Planktonic Suspension	1	6.726678771
WT_2WatT1_3_3	4293209.257	WT_2WatT1_3	WT	Planktonic Suspension	1	6.632782057
WT_3WatT1_1_1	5549890.372	WT_3WatT1_1	WT	Planktonic Suspension	1	6.744284404
WT_3WatT1_1_2	5152374.345	WT_3WatT1_1	WT	Planktonic Suspension	1	6.712007409
WT_3WatT1_1_3	4501134.217	WT_3WatT1_1	WT	Planktonic Suspension	1	6.653321963
WT_3WatT1_2_1	5549890.372	WT_3WatT1_2	WT	Planktonic Suspension	1	6.744284404
WT_3WatT1_2_2	5152374.345	WT_3WatT1_2	WT	Planktonic Suspension	1	6.712007409
WT_3WatT1_2_3	4501134.217	WT_3WatT1_2	WT	Planktonic Suspension	1	6.653321963
WT_3WatT1_3_1	4531648.702	WT_3WatT1_3	WT	Planktonic Suspension	1	6.656256236
WT_3WatT1_3_2	3725309.318	WT_3WatT1_3	WT	Planktonic Suspension	1	6.571162339
WT_3WatT1_3_3	3104109.168	WT_3WatT1_3	WT	Planktonic Suspension	1	6.491936987
dTDA_1WatT1_1_1	5587514.675	dTDA_1WatT1_1	dTDA	Planktonic Suspension	1	6.747218677
dTDA_1WatT1_1_2	5365535.133	dTDA_1WatT1_1	dTDA	Planktonic Suspension	1	6.729613043
dTDA_1WatT1_1_3	4178736.32	dTDA_1WatT1_1	dTDA	Planktonic Suspension	1	6.621044968
dTDA_1WatT1_2_1	5858124.305	dTDA_1WatT1_2	dTDA	Planktonic Suspension	1	6.767758583
dTDA_1WatT1_2_2	5329405.56	dTDA_1WatT1_2	dTDA	Planktonic Suspension	1	6.726678771
dTDA_1WatT1_2_3	5438530.74	dTDA_1WatT1_2	dTDA	Planktonic Suspension	1	6.735481588
dTDA_1WatT1_3_1	6225396.735	dTDA_1WatT1_3	dTDA	Planktonic Suspension	1	6.794167034
dTDA_1WatT1_3_2	5438530.74	dTDA_1WatT1_3	dTDA	Planktonic Suspension	1	6.735481588
dTDA_1WatT1_3_3	4751121.553	dTDA_1WatT1_3	dTDA	Planktonic Suspension	1	6.676796142
dTDA_2WatT1_1_1	4947681.962	dTDA_2WatT1_1	dTDA	Planktonic Suspension	1	6.694401775
dTDA_2WatT1_1_2	6482949.93	dTDA_2WatT1_1	dTDA	Planktonic Suspension	1	6.811772667
dTDA_2WatT1_1_3	6526899.712	dTDA_2WatT1_1	dTDA	Planktonic Suspension	1	6.81470694
dTDA_2WatT1_2_1	6310090.357	dTDA_2WatT1_2	dTDA	Planktonic Suspension	1	6.800035578
dTDA_2WatT1_2_2	5257874.625	dTDA_2WatT1_2	dTDA	Planktonic Suspension	1	6.720810226
dTDA_2WatT1_2_3	4751121.553	dTDA_2WatT1_2	dTDA	Planktonic Suspension	1	6.676796142
dTDA_2WatT1_3_1	5048990.95	dTDA_2WatT1_3	dTDA	Planktonic Suspension	1	6.703204592
dTDA_2WatT1_3_2	5152374.345	dTDA_2WatT1_3	dTDA	Planktonic Suspension	1	6.712007409
dTDA_2WatT1_3_3	3700224.432	dTDA_2WatT1_3	dTDA	Planktonic Suspension	1	6.568228066
dTDA_3WatT1_1_1	1379825.957	dTDA_3WatT1_1	dTDA	Planktonic Suspension	1	6.139824311
dTDA_3WatT1_1_2	2551779.182	dTDA_3WatT1_1	dTDA	Planktonic Suspension	1	6.40684309
dTDA_3WatT1_1_3	1908399.882	dTDA_3WatT1_1	dTDA	Planktonic Suspension	1	6.280669381
dTDA_3WatT1_2_1	964512.5405	dTDA_3WatT1_2	dTDA	Planktonic Suspension	1	5.984307879
dTDA_3WatT1_2_2	766553.7638	dTDA_3WatT1_2	dTDA	Planktonic Suspension	1	5.88454262
dTDA_3WatT1_2_3	945159.4083	dTDA_3WatT1_2	dTDA	Planktonic Suspension	1	5.975505062
dTDA_3WatT1_3_1	1590171.732	dTDA_3WatT1_3	dTDA	Planktonic Suspension	1	6.201444029
dTDA_3WatT1_3_2	1496358.235	dTDA_3WatT1_3	dTDA	Planktonic Suspension	1	6.175035578
dTDA_3WatT1_3_3	1165379.846	dTDA_3WatT1_3	dTDA	Planktonic Suspension	1	6.066467503
C_1SurT4_1_1	0	C_1SurT4_1	Control	Biofilm	4	0
C_1SurT4_1_2	0	C_1SurT4_1	Control	Biofilm	4	0
C_1SurT4_1_3	0	C_1SurT4_1	Control	Biofilm	4	0
C_1SurT4_2_1	0	C_1SurT4_2	Control	Biofilm	4	0
C_1SurT4_2_2	0	C_1SurT4_2	Control	Biofilm	4	0
C_1SurT4_2_3	0	C_1SurT4_2	Control	Biofilm	4	0
C_1SurT4_3_1	0	C_1SurT4_3	Control	Biofilm	4	0
C_1SurT4_3_2	0	C_1SurT4_3	Control	Biofilm	4	0
C_1SurT4_3_3	0	C_1SurT4_3	Control	Biofilm	4	0
C_2SurT4_1_1	0	C_2SurT4_1	Control	Biofilm	4	0
C_2SurT4_1_2	203.6880287	C_2SurT4_1	Control	Biofilm	4	2.308965505
C_2SurT4_1_3	43.4334738	C_2SurT4_1	Control	Biofilm	4	1.637824566
C_2SurT4_2_1	0	C_2SurT4_2	Control	Biofilm	4	0
C_2SurT4_2_2	0	C_2SurT4_2	Control	Biofilm	4	0
C_2SurT4_2_3	0	C_2SurT4_2	Control	Biofilm	4	0
C_2SurT4_3_1	45.94409387	C_2SurT4_3	Control	Biofilm	4	1.662229691
C_2SurT4_3_2	87.67759507	C_2SurT4_3	Control	Biofilm	4	1.942888629
C_2SurT4_3_3	0	C_2SurT4_3	Control	Biofilm	4	0
C_3SurT4_1_1	0	C_3SurT4_1	Control	Biofilm	4	0
C_3SurT4_1_2	0	C_3SurT4_1	Control	Biofilm	4	0
C_3SurT4_1_3	45.30315095	C_3SurT4_1	Control	Biofilm	4	1.656128409
C_3SurT4_2_1	0	C_3SurT4_2	Control	Biofilm	4	0
C_3SurT4_2_2	0	C_3SurT4_2	Control	Biofilm	4	0
C_3SurT4_2_3	0	C_3SurT4_2	Control	Biofilm	4	0
C_3SurT4_3_1	0	C_3SurT4_3	Control	Biofilm	4	0
C_3SurT4_3_2	0	C_3SurT4_3	Control	Biofilm	4	0
C_3SurT4_3_3	44.98604037	C_3SurT4_3	Control	Biofilm	4	1.653077769
WT_1SurT4_1_1	1226617.768	WT_1SurT4_1	WT	Biofilm	4	6.088709251
WT_1SurT4_1_2	1343901.936	WT_1SurT4_1	WT	Biofilm	4	6.12836758
WT_1SurT4_1_3	1297520.943	WT_1SurT4_1	WT	Biofilm	4	6.113114376
WT_1SurT4_2_1	3078528.472	WT_1SurT4_2	WT	Biofilm	4	6.488343175
WT_1SurT4_2_2	2869701.787	WT_1SurT4_2	WT	Biofilm	4	6.457836768
WT_1SurT4_2_3	2889930.568	WT_1SurT4_2	WT	Biofilm	4	6.460887409
WT_1SurT4_3_1	1000554.323	WT_1SurT4_3	WT	Biofilm	4	6.000240673
WT_1SurT4_3_2	1000554.323	WT_1SurT4_3	WT	Biofilm	4	6.000240673
WT_1SurT4_3_3	1000554.323	WT_1SurT4_3	WT	Biofilm	4	6.000240673
WT_2SurT4_1_1	93137.40607	WT_2SurT4_1	WT	Biofilm	4	4.969124138
WT_2SurT4_1_2	97146.68427	WT_2SurT4_1	WT	Biofilm	4	4.987427982
WT_2SurT4_1_3	95120.924	WT_2SurT4_1	WT	Biofilm	4	4.97827606
WT_2SurT4_1_1	607638.3668	WT_2SurT4_1	WT	Biofilm	4	5.783645188
WT_2SurT4_1_2	620579.0493	WT_2SurT4_1	WT	Biofilm	4	5.79279711
WT_2SurT4_1_3	607638.3668	WT_2SurT4_1	WT	Biofilm	4	5.783645188
WT_2SurT4_2_1	140965.2078	WT_2SurT4_2	WT	Biofilm	4	5.149111936
WT_2SurT4_2_2	1557510.678	WT_2SurT4_2	WT	Biofilm	4	6.192431033
WT_2SurT4_2_3	152289.1571	WT_2SurT4_2	WT	Biofilm	4	5.182668983
WT_2SurT4_3_1	1391940.857	WT_2SurT4_3	WT	Biofilm	4	6.143620783
WT_2SurT4_3_2	1590680.491	WT_2SurT4_3	WT	Biofilm	4	6.201582955
WT_2SurT4_3_3	1334494.963	WT_2SurT4_3	WT	Biofilm	4	6.125316939
WT_3SurT4_1_1	2829668.022	WT_3SurT4_1	WT	Biofilm	4	6.451735487
WT_3SurT4_1_2	3827480.917	WT_3SurT4_1	WT	Biofilm	4	6.582913034
WT_3SurT4_1_3	3302551.363	WT_3SurT4_1	WT	Biofilm	4	6.518849581
WT_3SurT4_2_1	2829668.022	WT_3SurT4_2	WT	Biofilm	4	6.451735487
WT_3SurT4_2_2	3827480.917	WT_3SurT4_2	WT	Biofilm	4	6.582913034
WT_3SurT4_2_3	3302551.363	WT_3SurT4_2	WT	Biofilm	4	6.518849581
WT_3SurT4_3_1	2637722.357	WT_3SurT4_3	WT	Biofilm	4	6.42122908
WT_3SurT4_3_2	2619258.97	WT_3SurT4_3	WT	Biofilm	4	6.41817844
WT_3SurT4_3_3	2546688.793	WT_3SurT4_3	WT	Biofilm	4	6.405975877
dTDA_1SurT4_1_1	13552778.74	dTDA_1SurT4_1	dTDA	Biofilm	4	7.132028348
dTDA_1SurT4_1_2	11132953.9	dTDA_1SurT4_1	dTDA	Biofilm	4	7.046610411
dTDA_1SurT4_1_3	12633449.31	dTDA_1SurT4_1	dTDA	Biofilm	4	7.101521942
dTDA_1SurT4_2_1	10748731.32	dTDA_1SurT4_2	dTDA	Biofilm	4	7.031357207
dTDA_1SurT4_2_2	10232994.08	dTDA_1SurT4_2	dTDA	Biofilm	4	7.010002723
dTDA_1SurT4_2_3	11776481	dTDA_1SurT4_2	dTDA	Biofilm	4	7.071015536
dTDA_1SurT4_3_1	6436658.1	dTDA_1SurT4_3	dTDA	Biofilm	4	6.808660441
dTDA_1SurT4_3_2	7002742.042	dTDA_1SurT4_3	dTDA	Biofilm	4	6.845268129
dTDA_1SurT4_3_3	7890945.057	dTDA_1SurT4_3	dTDA	Biofilm	4	6.897129019
dTDA_2SurT4_1_1	1647540.723	dTDA_2SurT4_1	dTDA	Biofilm	4	6.216836158
dTDA_2SurT4_1_2	1647540.723	dTDA_2SurT4_1	dTDA	Biofilm	4	6.216836158
dTDA_2SurT4_1_3	1288438.625	dTDA_2SurT4_1	dTDA	Biofilm	4	6.110063736
dTDA_2SurT4_2_1	2712886.617	dTDA_2SurT4_2	dTDA	Biofilm	4	6.433431643
dTDA_2SurT4_2_2	2493583.728	dTDA_2SurT4_2	dTDA	Biofilm	4	6.396823955
dTDA_2SurT4_2_3	2441586.042	dTDA_2SurT4_2	dTDA	Biofilm	4	6.387672033
dTDA_2SurT4_3_1	1306667.283	dTDA_2SurT4_3	dTDA	Biofilm	4	6.116165017
dTDA_2SurT4_3_2	1306667.283	dTDA_2SurT4_3	dTDA	Biofilm	4	6.116165017
dTDA_2SurT4_3_3	1579546.131	dTDA_2SurT4_3	dTDA	Biofilm	4	6.198532314
dTDA_3SurT4_1_1	95120.924	dTDA_3SurT4_1	dTDA	Biofilm	4	4.97827606
dTDA_3SurT4_1_2	607638.3668	dTDA_3SurT4_1	dTDA	Biofilm	4	5.783645188
dTDA_3SurT4_1_3	455584.481	dTDA_3SurT4_1	dTDA	Biofilm	4	5.658568922
dTDA_3SurT4_2_1	2770662.105	dTDA_3SurT4_2	dTDA	Biofilm	4	6.442583565
dTDA_3SurT4_2_2	2048358.732	dTDA_3SurT4_2	dTDA	Biofilm	4	6.311406018
dTDA_3SurT4_2_3	1624556.711	dTDA_3SurT4_2	dTDA	Biofilm	4	6.210734877
dTDA_3SurT4_3_1	50195.84418	dTDA_3SurT4_3	dTDA	Biofilm	4	4.700667763
dTDA_3SurT4_3_2	51990.13747	dTDA_3SurT4_3	dTDA	Biofilm	4	4.715920966
dTDA_3SurT4_3_3	47787.38635	dTDA_3SurT4_3	dTDA	Biofilm	4	4.679313278
C_1WatT4_1_1	87.2357148	C_1WatT4_1	Control	Planktonic Suspension	4	1.940694324
C_1WatT4_1_2	0	C_1WatT4_1	Control	Planktonic Suspension	4	0
C_1WatT4_1_3	0	C_1WatT4_1	Control	Planktonic Suspension	4	0
C_1WatT4_2_1	101.0242173	C_1WatT4_2	Control	Planktonic Suspension	4	2.004425494
C_1WatT4_2_2	0	C_1WatT4_2	Control	Planktonic Suspension	4	0
C_1WatT4_2_3	0	C_1WatT4_2	Control	Planktonic Suspension	4	0
C_1WatT4_3_1	0	C_1WatT4_3	Control	Planktonic Suspension	4	0
C_1WatT4_3_2	0	C_1WatT4_3	Control	Planktonic Suspension	4	0
C_1WatT4_3_3	0	C_1WatT4_3	Control	Planktonic Suspension	4	0
C_2WatT4_1_1	0	C_2WatT4_1	Control	Planktonic Suspension	4	0
C_2WatT4_1_2	0	C_2WatT4_1	Control	Planktonic Suspension	4	0
C_2WatT4_1_3	150.7432162	C_2WatT4_1	Control	Planktonic Suspension	4	2.178237777
C_2WatT4_2_1	0	C_2WatT4_2	Control	Planktonic Suspension	4	0
C_2WatT4_2_2	0	C_2WatT4_2	Control	Planktonic Suspension	4	0
C_2WatT4_2_3	106.5615344	C_2WatT4_2	Control	Planktonic Suspension	4	2.027600465
C_2WatT4_3_1	0	C_2WatT4_3	Control	Planktonic Suspension	4	0
C_2WatT4_3_2	0	C_2WatT4_3	Control	Planktonic Suspension	4	0
C_2WatT4_3_3	0	C_2WatT4_3	Control	Planktonic Suspension	4	0
C_3WatT4_1_1	0	C_3WatT4_1	Control	Planktonic Suspension	4	0
C_3WatT4_1_2	0	C_3WatT4_1	Control	Planktonic Suspension	4	0
C_3WatT4_1_3	0	C_3WatT4_1	Control	Planktonic Suspension	4	0
C_3WatT4_2_1	0	C_3WatT4_2	Control	Planktonic Suspension	4	0
C_3WatT4_2_2	0	C_3WatT4_2	Control	Planktonic Suspension	4	0
C_3WatT4_2_3	0	C_3WatT4_2	Control	Planktonic Suspension	4	0
C_3WatT4_3_1	0	C_3WatT4_3	Control	Planktonic Suspension	4	0
C_3WatT4_3_2	0	C_3WatT4_3	Control	Planktonic Suspension	4	0
C_3WatT4_3_3	0	C_3WatT4_3	Control	Planktonic Suspension	4	0
WT_1WatT4_1_1	21267.49503	WT_1WatT4_1	WT	Planktonic Suspension	4	4.32771634
WT_1WatT4_1_2	25295.01818	WT_1WatT4_1	WT	Planktonic Suspension	4	4.403034996
WT_1WatT4_1_3	29489.20318	WT_1WatT4_1	WT	Planktonic Suspension	4	4.469663038
WT_1WatT4_2_1	34608.91233	WT_1WatT4_2	WT	Planktonic Suspension	4	4.539187951
WT_1WatT4_2_2	26152.86988	WT_1WatT4_2	WT	Planktonic Suspension	4	4.417519353
WT_1WatT4_2_3	25979.00308	WT_1WatT4_2	WT	Planktonic Suspension	4	4.414622481
WT_1WatT4_3_1	50957.30965	WT_1WatT4_3	WT	Planktonic Suspension	4	4.707206491
WT_1WatT4_3_2	50957.30965	WT_1WatT4_3	WT	Planktonic Suspension	4	4.707206491
WT_1WatT4_3_3	48632.70108	WT_1WatT4_3	WT	Planktonic Suspension	4	4.686928391
WT_2WatT4_1_1	24629.0415	WT_2WatT4_1	WT	Planktonic Suspension	4	4.391447511
WT_2WatT4_1_2	19631.51805	WT_2WatT4_1	WT	Planktonic Suspension	4	4.292953884
WT_2WatT4_1_3	23980.5989	WT_2WatT4_1	WT	Planktonic Suspension	4	4.379860025
WT_2WatT4_1_1	17065.5223	WT_2WatT4_1	WT	Planktonic Suspension	4	4.232119585
WT_2WatT4_1_2	11746.12958	WT_2WatT4_1	WT	Planktonic Suspension	4	4.069894787
WT_2WatT4_1_3	14348.31587	WT_2WatT4_1	WT	Planktonic Suspension	4	4.156800929
WT_2WatT4_2_1	8084.813207	WT_2WatT4_2	WT	Planktonic Suspension	4	3.90766999
WT_2WatT4_2_2	6707.452282	WT_2WatT4_2	WT	Planktonic Suspension	4	3.826557592
WT_2WatT4_2_3	5715.216393	WT_2WatT4_2	WT	Planktonic Suspension	4	3.757032679
WT_2WatT4_3_1	41438.44768	WT_2WatT4_3	WT	Planktonic Suspension	4	4.617403478
WT_2WatT4_3_2	37996.54867	WT_2WatT4_3	WT	Planktonic Suspension	4	4.57974415
WT_2WatT4_3_3	40617.46958	WT_2WatT4_3	WT	Planktonic Suspension	4	4.608712864
WT_3WatT4_1_1	53750.37047	WT_3WatT4_1	WT	Planktonic Suspension	4	4.730381462
WT_3WatT4_1_2	55203.79665	WT_3WatT4_1	WT	Planktonic Suspension	4	4.741968947
WT_3WatT4_1_3	54836.79652	WT_3WatT4_1	WT	Planktonic Suspension	4	4.739072076
WT_3WatT4_2_1	53750.37047	WT_3WatT4_2	WT	Planktonic Suspension	4	4.730381462
WT_3WatT4_2_2	55203.79665	WT_3WatT4_2	WT	Planktonic Suspension	4	4.741968947
WT_3WatT4_2_3	54836.79652	WT_3WatT4_2	WT	Planktonic Suspension	4	4.739072076
WT_3WatT4_3_1	76544.7916	WT_3WatT4_3	WT	Planktonic Suspension	4	4.883915645
WT_3WatT4_3_2	114980.6605	WT_3WatT4_3	WT	Planktonic Suspension	4	5.060624799
WT_3WatT4_3_3	117304.7	WT_3WatT4_3	WT	Planktonic Suspension	4	5.069315413
dTDA_1WatT4_1_1	379458.9283	dTDA_1WatT4_1	dTDA	Planktonic Suspension	4	5.579164776
dTDA_1WatT4_1_2	359740.8902	dTDA_1WatT4_1	dTDA	Planktonic Suspension	4	5.555989805
dTDA_1WatT4_1_3	357349.2982	dTDA_1WatT4_1	dTDA	Planktonic Suspension	4	5.553092933
dTDA_1WatT4_2_1	69256.82442	dTDA_1WatT4_2	dTDA	Planktonic Suspension	4	4.840462574
dTDA_1WatT4_2_2	75530.42045	dTDA_1WatT4_2	dTDA	Planktonic Suspension	4	4.878121902
dTDA_1WatT4_2_3	81280.70977	dTDA_1WatT4_2	dTDA	Planktonic Suspension	4	4.909987487
dTDA_1WatT4_3_1	141392.9683	dTDA_1WatT4_3	dTDA	Planktonic Suspension	4	5.150427812
dTDA_1WatT4_3_2	125396.1282	dTDA_1WatT4_3	dTDA	Planktonic Suspension	4	5.098284127
dTDA_1WatT4_3_3	171568.3133	dTDA_1WatT4_3	dTDA	Planktonic Suspension	4	5.234437082
dTDA_2WatT4_1_1	81824.68815	dTDA_2WatT4_1	dTDA	Planktonic Suspension	4	4.912884359
dTDA_2WatT4_1_2	68796.39842	dTDA_2WatT4_1	dTDA	Planktonic Suspension	4	4.837565703
dTDA_2WatT4_1_3	87468.7807	dTDA_2WatT4_1	dTDA	Planktonic Suspension	4	4.941853073
dTDA_2WatT4_2_1	21988.75787	dTDA_2WatT4_2	dTDA	Planktonic Suspension	4	4.342200697
dTDA_2WatT4_2_2	18242.66565	dTDA_2WatT4_2	dTDA	Planktonic Suspension	4	4.261088298
dTDA_2WatT4_2_3	22433.20428	dTDA_2WatT4_2	dTDA	Planktonic Suspension	4	4.350891311
dTDA_2WatT4_3_1	97320.2049	dTDA_2WatT4_3	dTDA	Planktonic Suspension	4	4.988203015
dTDA_2WatT4_3_2	85735.8501	dTDA_2WatT4_3	dTDA	Planktonic Suspension	4	4.933162458
dTDA_2WatT4_3_3	94127.96243	dTDA_2WatT4_3	dTDA	Planktonic Suspension	4	4.973718658
dTDA_3WatT4_1_1	23980.5989	dTDA_3WatT4_1	dTDA	Planktonic Suspension	4	4.379860025
dTDA_3WatT4_1_2	14348.31587	dTDA_3WatT4_1	dTDA	Planktonic Suspension	4	4.156800929
dTDA_3WatT4_1_3	38506.84112	dTDA_3WatT4_1	dTDA	Planktonic Suspension	4	4.585537893
dTDA_3WatT4_2_1	35308.44285	dTDA_3WatT4_2	dTDA	Planktonic Suspension	4	4.547878565
dTDA_3WatT4_2_2	20297.29858	dTDA_3WatT4_2	dTDA	Planktonic Suspension	4	4.30743824
dTDA_3WatT4_2_3	34378.82898	dTDA_3WatT4_2	dTDA	Planktonic Suspension	4	4.53629108
dTDA_3WatT4_3_1	24959.80875	dTDA_3WatT4_3	dTDA	Planktonic Suspension	4	4.397241253
dTDA_3WatT4_3_2	34840.53557	dTDA_3WatT4_3	dTDA	Planktonic Suspension	4	4.542084822
dTDA_3WatT4_3_3	20985.65832	dTDA_3WatT4_3	dTDA	Planktonic Suspension	4	4.321922598
C_1SurT10_1_1	0	C_1SurT10_1	Control	Biofilm	10	0
C_1SurT10_1_2	0	C_1SurT10_1	Control	Biofilm	10	0
C_1SurT10_1_3	0	C_1SurT10_1	Control	Biofilm	10	0
C_1SurT10_2_1	0	C_1SurT10_2	Control	Biofilm	10	0
C_1SurT10_2_2	0	C_1SurT10_2	Control	Biofilm	10	0
C_1SurT10_2_3	0	C_1SurT10_2	Control	Biofilm	10	0
C_1SurT10_3_1	0	C_1SurT10_3	Control	Biofilm	10	0
C_1SurT10_3_2	0	C_1SurT10_3	Control	Biofilm	10	0
C_1SurT10_3_3	0	C_1SurT10_3	Control	Biofilm	10	0
C_2SurT10_1_1	0	C_2SurT10_1	Control	Biofilm	10	0
C_2SurT10_1_2	0	C_2SurT10_1	Control	Biofilm	10	0
C_2SurT10_1_3	0	C_2SurT10_1	Control	Biofilm	10	0
C_2SurT10_2_1	0	C_2SurT10_2	Control	Biofilm	10	0
C_2SurT10_2_2	0	C_2SurT10_2	Control	Biofilm	10	0
C_2SurT10_2_3	0	C_2SurT10_2	Control	Biofilm	10	0
C_2SurT10_3_1	0	C_2SurT10_3	Control	Biofilm	10	0
C_2SurT10_3_2	0	C_2SurT10_3	Control	Biofilm	10	0
C_2SurT10_3_3	0	C_2SurT10_3	Control	Biofilm	10	0
C_3SurT10_1_1	0	C_3SurT10_1	Control	Biofilm	10	0
C_3SurT10_1_2	0	C_3SurT10_1	Control	Biofilm	10	0
C_3SurT10_1_3	0	C_3SurT10_1	Control	Biofilm	10	0
C_3SurT10_2_1	0	C_3SurT10_2	Control	Biofilm	10	0
C_3SurT10_2_2	0	C_3SurT10_2	Control	Biofilm	10	0
C_3SurT10_2_3	0	C_3SurT10_2	Control	Biofilm	10	0
C_3SurT10_3_1	0	C_3SurT10_3	Control	Biofilm	10	0
C_3SurT10_3_2	0	C_3SurT10_3	Control	Biofilm	10	0
C_3SurT10_3_3	0	C_3SurT10_3	Control	Biofilm	10	0
WT_1SurT10_1_1	238772.0803	WT_1SurT10_1	WT	Biofilm	10	5.377983543
WT_1SurT10_1_2	229286.1962	WT_1SurT10_1	WT	Biofilm	10	5.360377909
WT_1SurT10_1_3	237164.2755	WT_1SurT10_1	WT	Biofilm	10	5.375049271
WT_1SurT10_2_1	2463.095188	WT_1SurT10_2	WT	Biofilm	10	3.391481196
WT_1SurT10_2_2	2052.370878	WT_1SurT10_2	WT	Biofilm	10	3.312255844
WT_1SurT10_2_3	887.9859178	WT_1SurT10_2	WT	Biofilm	10	2.948406079
WT_1SurT10_3_1	11970.18643	WT_1SurT10_3	WT	Biofilm	10	4.078100914
WT_1SurT10_3_2	10528.09368	WT_1SurT10_3	WT	Biofilm	10	4.02234974
WT_1SurT10_3_3	8199.392293	WT_1SurT10_3	WT	Biofilm	10	3.913781665
WT_2SurT10_1_1	20413.07475	WT_2SurT10_1	WT	Biofilm	10	4.309908426
WT_2SurT10_1_2	22287.12073	WT_2SurT10_1	WT	Biofilm	10	4.348053966
WT_2SurT10_1_3	21987.98445	WT_2SurT10_1	WT	Biofilm	10	4.342185421
WT_2SurT10_1_1	126.0089474	WT_2SurT10_1	WT	Biofilm	10	2.100401384
WT_2SurT10_1_2	0	WT_2SurT10_1	WT	Biofilm	10	0
WT_2SurT10_1_3	347.1700315	WT_2SurT10_1	WT	Biofilm	10	2.540542229
WT_2SurT10_2_1	0	WT_2SurT10_2	WT	Biofilm	10	0
WT_2SurT10_2_2	0	WT_2SurT10_2	WT	Biofilm	10	0
WT_2SurT10_2_3	0	WT_2SurT10_2	WT	Biofilm	10	0
WT_2SurT10_3_1	1698.619945	WT_2SurT10_3	WT	Biofilm	10	3.230096219
WT_2SurT10_3_2	1473.928787	WT_2SurT10_3	WT	Biofilm	10	3.168476501
WT_2SurT10_3_3	2430.035685	WT_2SurT10_3	WT	Biofilm	10	3.385612651
WT_3SurT10_1_1	261.39832	WT_3SurT10_1	WT	Biofilm	10	2.417302792
WT_3SurT10_1_2	281.5657253	WT_3SurT10_1	WT	Biofilm	10	2.449579788
WT_3SurT10_1_3	852.7082105	WT_3SurT10_1	WT	Biofilm	10	2.930800445
WT_3SurT10_2_1	261.39832	WT_3SurT10_2	WT	Biofilm	10	2.417302792
WT_3SurT10_2_2	281.5657253	WT_3SurT10_2	WT	Biofilm	10	2.449579788
WT_3SurT10_2_3	852.7082105	WT_3SurT10_2	WT	Biofilm	10	2.930800445
WT_3SurT10_3_1	272.2127268	WT_3SurT10_3	WT	Biofilm	10	2.434908426
WT_3SurT10_3_2	301.2468473	WT_3SurT10_3	WT	Biofilm	10	2.478922511
WT_3SurT10_3_3	0	WT_3SurT10_3	WT	Biofilm	10	0
dTDA_1SurT10_1_1	5488907.23	dTDA_1SurT10_1	dTDA	Biofilm	10	6.739485891
dTDA_1SurT10_1_2	6156991.015	dTDA_1SurT10_1	dTDA	Biofilm	10	6.78936852
dTDA_1SurT10_1_3	6411714.172	dTDA_1SurT10_1	dTDA	Biofilm	10	6.806974154
dTDA_1SurT10_2_1	12298.09953	dTDA_1SurT10_2	dTDA	Biofilm	10	4.089838003
dTDA_1SurT10_2_2	12806.88876	dTDA_1SurT10_2	dTDA	Biofilm	10	4.107443637
dTDA_1SurT10_2_3	11037.98111	dTDA_1SurT10_2	dTDA	Biofilm	10	4.042889647
dTDA_1SurT10_3_1	17240.56993	dTDA_1SurT10_3	dTDA	Biofilm	10	4.236551618
dTDA_1SurT10_3_2	16780.87217	dTDA_1SurT10_3	dTDA	Biofilm	10	4.224814529
dTDA_1SurT10_3_3	17124.47817	dTDA_1SurT10_3	dTDA	Biofilm	10	4.233617346
dTDA_2SurT10_1_1	1077274.218	dTDA_2SurT10_1	dTDA	Biofilm	10	6.032326266
dTDA_2SurT10_1_2	960381.1718	dTDA_2SurT10_1	dTDA	Biofilm	10	5.982443637
dTDA_2SurT10_1_3	1440455.928	dTDA_2SurT10_1	dTDA	Biofilm	10	6.158499975
dTDA_2SurT10_2_1	522828.3515	dTDA_2SurT10_2	dTDA	Biofilm	10	5.71835913
dTDA_2SurT10_2_2	478865.5452	dTDA_2SurT10_2	dTDA	Biofilm	10	5.68021359
dTDA_2SurT10_2_3	548149.5177	dTDA_2SurT10_2	dTDA	Biofilm	10	5.738899036
dTDA_2SurT10_3_1	594443.1185	dTDA_2SurT10_3	dTDA	Biofilm	10	5.774110304
dTDA_2SurT10_3_2	827731.8118	dTDA_2SurT10_3	dTDA	Biofilm	10	5.917889647
dTDA_2SurT10_3_3	758130.7405	dTDA_2SurT10_3	dTDA	Biofilm	10	5.879744107
dTDA_3SurT10_1_1	21987.98445	dTDA_3SurT10_1	dTDA	Biofilm	10	4.342185421
dTDA_3SurT10_1_2	347.1700315	dTDA_3SurT10_1	dTDA	Biofilm	10	2.540542229
dTDA_3SurT10_1_3	38006.81505	dTDA_3SurT10_1	dTDA	Biofilm	10	4.579861477
dTDA_3SurT10_2_1	30002.81107	dTDA_3SurT10_2	dTDA	Biofilm	10	4.477161947
dTDA_3SurT10_2_2	29202.82447	dTDA_3SurT10_2	dTDA	Biofilm	10	4.465424858
dTDA_3SurT10_2_3	27479.97967	dTDA_3SurT10_2	dTDA	Biofilm	10	4.439016407
dTDA_3SurT10_3_1	28232.7704	dTDA_3SurT10_3	dTDA	Biofilm	10	4.450753496
dTDA_3SurT10_3_2	44396.6029	dTDA_3SurT10_3	dTDA	Biofilm	10	4.64734974
dTDA_3SurT10_3_3	26928.58853	dTDA_3SurT10_3	dTDA	Biofilm	10	4.43021359
C_1WatT10_1_1	0	C_1WatT10_1	Control	Planktonic Suspension	10	0
C_1WatT10_1_2	0	C_1WatT10_1	Control	Planktonic Suspension	10	0
C_1WatT10_1_3	0	C_1WatT10_1	Control	Planktonic Suspension	10	0
C_1WatT10_2_1	0	C_1WatT10_2	Control	Planktonic Suspension	10	0
C_1WatT10_2_2	0	C_1WatT10_2	Control	Planktonic Suspension	10	0
C_1WatT10_2_3	0	C_1WatT10_2	Control	Planktonic Suspension	10	0
C_1WatT10_3_1	0	C_1WatT10_3	Control	Planktonic Suspension	10	0
C_1WatT10_3_2	0	C_1WatT10_3	Control	Planktonic Suspension	10	0
C_1WatT10_3_3	315.8365715	C_1WatT10_3	Control	Planktonic Suspension	10	2.499462417
C_2WatT10_1_1	315.8365715	C_2WatT10_1	Control	Planktonic Suspension	10	2.499462417
C_2WatT10_1_2	0	C_2WatT10_1	Control	Planktonic Suspension	10	0
C_2WatT10_1_3	0	C_2WatT10_1	Control	Planktonic Suspension	10	0
C_2WatT10_2_1	0	C_2WatT10_2	Control	Planktonic Suspension	10	0
C_2WatT10_2_2	256.1533118	C_2WatT10_2	Control	Planktonic Suspension	10	2.408499975
C_2WatT10_2_3	0	C_2WatT10_2	Control	Planktonic Suspension	10	0
C_2WatT10_3_1	0	C_2WatT10_3	Control	Planktonic Suspension	10	0
C_2WatT10_3_2	0	C_2WatT10_3	Control	Planktonic Suspension	10	0
C_2WatT10_3_3	0	C_2WatT10_3	Control	Planktonic Suspension	10	0
C_3WatT10_1_1	0	C_3WatT10_1	Control	Planktonic Suspension	10	0
C_3WatT10_1_2	0	C_3WatT10_1	Control	Planktonic Suspension	10	0
C_3WatT10_1_3	0	C_3WatT10_1	Control	Planktonic Suspension	10	0
C_3WatT10_2_1	0	C_3WatT10_2	Control	Planktonic Suspension	10	0
C_3WatT10_2_2	0	C_3WatT10_2	Control	Planktonic Suspension	10	0
C_3WatT10_2_3	0	C_3WatT10_2	Control	Planktonic Suspension	10	0
C_3WatT10_3_1	0	C_3WatT10_3	Control	Planktonic Suspension	10	0
C_3WatT10_3_2	0	C_3WatT10_3	Control	Planktonic Suspension	10	0
C_3WatT10_3_3	0	C_3WatT10_3	Control	Planktonic Suspension	10	0
WT_1WatT10_1_1	1044.308021	WT_1WatT10_1	WT	Planktonic Suspension	10	3.018828614
WT_1WatT10_1_2	580.1588527	WT_1WatT10_1	WT	Planktonic Suspension	10	2.763546924
WT_1WatT10_1_3	457.9809283	WT_1WatT10_1	WT	Planktonic Suspension	10	2.660847393
WT_1WatT10_2_1	1576.954723	WT_1WatT10_2	WT	Planktonic Suspension	10	3.197819224
WT_1WatT10_2_2	858.4889648	WT_1WatT10_2	WT	Planktonic Suspension	10	2.933734717
WT_1WatT10_2_3	430.9619647	WT_1WatT10_2	WT	Planktonic Suspension	10	2.634438942
WT_1WatT10_3_1	506.8290245	WT_1WatT10_3	WT	Planktonic Suspension	10	2.704861478
WT_1WatT10_3_2	633.4210087	WT_1WatT10_3	WT	Planktonic Suspension	10	2.801692464
WT_1WatT10_3_3	422.3146288	WT_1WatT10_3	WT	Planktonic Suspension	10	2.625636125
WT_2WatT10_1_1	882.0065417	WT_2WatT10_1	WT	Planktonic Suspension	10	2.945471806
WT_2WatT10_1_2	198.1516202	WT_2WatT10_1	WT	Planktonic Suspension	10	2.296997628
WT_2WatT10_1_3	864.3089085	WT_2WatT10_1	WT	Planktonic Suspension	10	2.936668989
WT_2WatT10_1_1	796.9988995	WT_2WatT10_1	WT	Planktonic Suspension	10	2.901457722
WT_2WatT10_1_2	340.203997	WT_2WatT10_1	WT	Planktonic Suspension	10	2.531739412
WT_2WatT10_1_3	322.3036572	WT_2WatT10_1	WT	Planktonic Suspension	10	2.508265233
WT_2WatT10_2_1	3406.640195	WT_2WatT10_2	WT	Planktonic Suspension	10	3.532326266
WT_2WatT10_2_2	6832.133018	WT_2WatT10_2	WT	Planktonic Suspension	10	3.834556313
WT_2WatT10_2_3	3249.274185	WT_2WatT10_2	WT	Planktonic Suspension	10	3.51178636
WT_2WatT10_3_1	1211.665115	WT_2WatT10_3	WT	Planktonic Suspension	10	3.083382604
WT_2WatT10_3_2	1944.382328	WT_2WatT10_3	WT	Planktonic Suspension	10	3.288781665
WT_2WatT10_3_3	1675.82118	WT_2WatT10_3	WT	Planktonic Suspension	10	3.224227675
WT_3WatT10_1_1	7767.969058	WT_3WatT10_1	WT	Planktonic Suspension	10	3.890307487
WT_3WatT10_1_2	4939.82135	WT_3WatT10_1	WT	Planktonic Suspension	10	3.693711243
WT_3WatT10_1_3	6215.506158	WT_3WatT10_1	WT	Planktonic Suspension	10	3.793476501
WT_3WatT10_2_1	7767.969058	WT_3WatT10_2	WT	Planktonic Suspension	10	3.890307487
WT_3WatT10_2_2	4939.82135	WT_3WatT10_2	WT	Planktonic Suspension	10	3.693711243
WT_3WatT10_2_3	6215.506158	WT_3WatT10_2	WT	Planktonic Suspension	10	3.793476501
WT_3WatT10_3_1	0	WT_3WatT10_3	WT	Planktonic Suspension	10	0
WT_3WatT10_3_2	320.1333808	WT_3WatT10_3	WT	Planktonic Suspension	10	2.505330961
WT_3WatT10_3_3	322.3036572	WT_3WatT10_3	WT	Planktonic Suspension	10	2.508265233
dTDA_1WatT10_1_1	13427.14081	dTDA_1WatT10_1	dTDA	Planktonic Suspension	10	4.127983543
dTDA_1WatT10_1_2	10528.09368	dTDA_1WatT10_1	dTDA	Planktonic Suspension	10	4.02234974
dTDA_1WatT10_1_3	14960.01056	dTDA_1WatT10_1	dTDA	Planktonic Suspension	10	4.1749319
dTDA_1WatT10_2_1	27853.832	dTDA_1WatT10_2	dTDA	Planktonic Suspension	10	4.444884952
dTDA_1WatT10_2_2	26567.15477	dTDA_1WatT10_2	dTDA	Planktonic Suspension	10	4.424345046
dTDA_1WatT10_2_3	20275.62048	dTDA_1WatT10_2	dTDA	Planktonic Suspension	10	4.306974154
dTDA_1WatT10_3_1	21839.92532	dTDA_1WatT10_3	dTDA	Planktonic Suspension	10	4.339251149
dTDA_1WatT10_3_2	20972.27362	dTDA_1WatT10_3	dTDA	Planktonic Suspension	10	4.321645515
dTDA_1WatT10_3_3	33202.90108	dTDA_1WatT10_3	dTDA	Planktonic Suspension	10	4.521176032
dTDA_2WatT10_1_1	6695.044937	dTDA_2WatT10_1	dTDA	Planktonic Suspension	10	3.825753496
dTDA_2WatT10_1_2	3669.469325	dTDA_2WatT10_1	dTDA	Planktonic Suspension	10	3.564603262
dTDA_2WatT10_1_3	8034.869888	dTDA_2WatT10_1	dTDA	Planktonic Suspension	10	3.904978848
dTDA_2WatT10_2_1	1698.619945	dTDA_2WatT10_2	dTDA	Planktonic Suspension	10	3.230096219
dTDA_2WatT10_2_2	1187.352818	dTDA_2WatT10_2	dTDA	Planktonic Suspension	10	3.074579787
dTDA_2WatT10_2_3	858.4889648	dTDA_2WatT10_2	dTDA	Planktonic Suspension	10	2.933734717
dTDA_2WatT10_3_1	4939.82135	dTDA_2WatT10_3	dTDA	Planktonic Suspension	10	3.693711243
dTDA_2WatT10_3_2	2397.419905	dTDA_2WatT10_3	dTDA	Planktonic Suspension	10	3.379744107
dTDA_2WatT10_3_3	2513.529652	dTDA_2WatT10_3	dTDA	Planktonic Suspension	10	3.400284013
dTDA_3WatT10_1_1	864.3089085	dTDA_3WatT10_1	dTDA	Planktonic Suspension	10	2.936668989
dTDA_3WatT10_1_2	322.3036572	dTDA_3WatT10_1	dTDA	Planktonic Suspension	10	2.508265233
dTDA_3WatT10_1_3	5466.701082	dTDA_3WatT10_1	dTDA	Planktonic Suspension	10	3.737725327
dTDA_3WatT10_2_1	1997.647033	dTDA_3WatT10_2	dTDA	Planktonic Suspension	10	3.300518755
dTDA_3WatT10_2_2	3184.076865	dTDA_3WatT10_2	dTDA	Planktonic Suspension	10	3.502983543
dTDA_3WatT10_2_3	2430.035685	dTDA_3WatT10_2	dTDA	Planktonic Suspension	10	3.385612651
dTDA_3WatT10_3_1	1555.788939	dTDA_3WatT10_3	dTDA	Planktonic Suspension	10	3.191950679
dTDA_3WatT10_3_2	1642.195501	dTDA_3WatT10_3	dTDA	Planktonic Suspension	10	3.215424858
dTDA_3WatT10_3_3	5429.890293	dTDA_3WatT10_3	dTDA	Planktonic Suspension	10	3.734791055
C_1SurT0_1	0	C_1SurT0_1	Control	Biofilm	0	0
C_1SurT0_1	0	C_1SurT0_1	Control	Biofilm	0	0
C_1SurT0_1	0	C_1SurT0_1	Control	Biofilm	0	0
C_1SurT0_2	0	C_1SurT0_2	Control	Biofilm	0	0
C_1SurT0_2	0	C_1SurT0_2	Control	Biofilm	0	0
C_1SurT0_2	0	C_1SurT0_2	Control	Biofilm	0	0
C_1SurT0_3	0	C_1SurT0_3	Control	Biofilm	0	0
C_1SurT0_3	0	C_1SurT0_3	Control	Biofilm	0	0
C_1SurT0_3	0	C_1SurT0_3	Control	Biofilm	0	0
C_2SurT0_1	0	C_2SurT0_1	Control	Biofilm	0	0
C_2SurT0_1	0	C_2SurT0_1	Control	Biofilm	0	0
C_2SurT0_1	0	C_2SurT0_1	Control	Biofilm	0	0
C_2SurT0_2	0	C_2SurT0_2	Control	Biofilm	0	0
C_2SurT0_2	0	C_2SurT0_2	Control	Biofilm	0	0
C_2SurT0_2	0	C_2SurT0_2	Control	Biofilm	0	0
C_2SurT0_3	0	C_2SurT0_3	Control	Biofilm	0	0
C_2SurT0_3	0	C_2SurT0_3	Control	Biofilm	0	0
C_2SurT0_3	0	C_2SurT0_3	Control	Biofilm	0	0
C_3SurT0_1	0	C_3SurT0_1	Control	Biofilm	0	0
C_3SurT0_1	0	C_3SurT0_1	Control	Biofilm	0	0
C_3SurT0_1	0	C_3SurT0_1	Control	Biofilm	0	0
C_3SurT0_2	0	C_3SurT0_2	Control	Biofilm	0	0
C_3SurT0_2	0	C_3SurT0_2	Control	Biofilm	0	0
C_3SurT0_2	0	C_3SurT0_2	Control	Biofilm	0	0
C_3SurT0_3	0	C_3SurT0_3	Control	Biofilm	0	0
C_3SurT0_3	0	C_3SurT0_3	Control	Biofilm	0	0
C_3SurT0_3	0	C_3SurT0_3	Control	Biofilm	0	0
WT_1SurT0_1	161426351.5	WT_1SurT0_1	WT	Biofilm	0	8.207974431
WT_1SurT0_1	599362508.7	WT_1SurT0_1	WT	Biofilm	0	8.777689573
WT_1SurT0_1	276603384.3	WT_1SurT0_1	WT	Biofilm	0	8.44185749
WT_1SurT0_2	100943040.1	WT_1SurT0_2	WT	Biofilm	0	8.00407638
WT_1SurT0_2	176585459.9	WT_1SurT0_2	WT	Biofilm	0	8.246954941
WT_1SurT0_2	702514173.5	WT_1SurT0_2	WT	Biofilm	0	8.846655091
WT_1SurT0_3	274700208.3	WT_1SurT0_3	WT	Biofilm	0	8.438858989
WT_1SurT0_3	128535741.2	WT_1SurT0_3	WT	Biofilm	0	8.109023906
WT_1SurT0_3	571084099.3	WT_1SurT0_3	WT	Biofilm	0	8.756700068
WT_2SurT0_1	286318884.4	WT_2SurT0_1	WT	Biofilm	0	8.456849993
WT_2SurT0_1	100943040.1	WT_2SurT0_1	WT	Biofilm	0	8.00407638
WT_2SurT0_1	56520021.34	WT_2SurT0_1	WT	Biofilm	0	7.752202317
WT_2SurT0_1	551705818.9	WT_2SurT0_1	WT	Biofilm	0	8.741707564
WT_2SurT0_1	94861475.03	WT_2SurT0_1	WT	Biofilm	0	7.977089873
WT_2SurT0_1	56911602.94	WT_2SurT0_1	WT	Biofilm	0	7.755200818
WT_2SurT0_2	559376949.2	WT_2SurT0_2	WT	Biofilm	0	8.747704566
WT_2SurT0_2	105941443.3	WT_2SurT0_2	WT	Biofilm	0	8.025065885
WT_2SurT0_2	57702923.8	WT_2SurT0_2	WT	Biofilm	0	7.761197819
WT_2SurT0_3	504344227.8	WT_2SurT0_3	WT	Biofilm	0	8.702727055
WT_2SurT0_3	83199048.42	WT_2SurT0_3	WT	Biofilm	0	7.920118359
WT_2SurT0_3	1272114360	WT_2SurT0_3	WT	Biofilm	0	9.104526155
WT_3SurT0_1	359584131.5	WT_3SurT0_1	WT	Biofilm	0	8.555800518
WT_3SurT0_1	1420699302	WT_3SurT0_1	WT	Biofilm	0	9.152502167
WT_3SurT0_1	1146960982	WT_3SurT0_1	WT	Biofilm	0	9.059548644
WT_3SurT0_2	75013745.01	WT_3SurT0_2	WT	Biofilm	0	7.875140848
WT_3SurT0_2	1420699302	WT_3SurT0_2	WT	Biofilm	0	9.152502167
WT_3SurT0_2	1146960982	WT_3SurT0_2	WT	Biofilm	0	9.059548644
WT_3SurT0_3	63121648.01	WT_3SurT0_3	WT	Biofilm	0	7.800178329
WT_3SurT0_3	1195472660	WT_3SurT0_3	WT	Biofilm	0	9.077539648
WT_3SurT0_3	1272114360	WT_3SurT0_3	WT	Biofilm	0	9.104526155
dTDA_1SurT0_1	359584131.5	dTDA_1SurT0_1	dTDA	Biofilm	0	8.555800518
dTDA_1SurT0_1	372214272.2	dTDA_1SurT0_1	dTDA	Biofilm	0	8.570793022
dTDA_1SurT0_1	461048427.4	dTDA_1SurT0_1	dTDA	Biofilm	0	8.663746545
dTDA_1SurT0_2	337920089.3	dTDA_1SurT0_2	dTDA	Biofilm	0	8.528814011
dTDA_1SurT0_2	445403926.5	dTDA_1SurT0_2	dTDA	Biofilm	0	8.648754041
dTDA_1SurT0_2	439295788.5	dTDA_1SurT0_2	dTDA	Biofilm	0	8.64275704
dTDA_1SurT0_3	382637054.5	dTDA_1SurT0_3	dTDA	Biofilm	0	8.582787025
dTDA_1SurT0_3	324207462.3	dTDA_1SurT0_3	dTDA	Biofilm	0	8.510823007
dTDA_1SurT0_3	409988837.2	dTDA_1SurT0_3	dTDA	Biofilm	0	8.612772032
dTDA_2SurT0_1	448489770.7	dTDA_2SurT0_1	dTDA	Biofilm	0	8.651752542
dTDA_2SurT0_1	258150209.6	dTDA_2SurT0_1	dTDA	Biofilm	0	8.411872482
dTDA_2SurT0_1	311051286.8	dTDA_2SurT0_1	dTDA	Biofilm	0	8.492832002
dTDA_2SurT0_2	304674775.7	dTDA_2SurT0_2	dTDA	Biofilm	0	8.4838365
dTDA_2SurT0_2	269068889.6	dTDA_2SurT0_2	dTDA	Biofilm	0	8.429863487
dTDA_2SurT0_2	278519745.9	dTDA_2SurT0_2	dTDA	Biofilm	0	8.44485599
dTDA_2SurT0_3	321976745.3	dTDA_2SurT0_3	dTDA	Biofilm	0	8.507824506
dTDA_2SurT0_3	288302556.9	dTDA_2SurT0_3	dTDA	Biofilm	0	8.459848494
dTDA_2SurT0_3	315376263.7	dTDA_2SurT0_3	dTDA	Biofilm	0	8.498829004
dTDA_3SurT0_1	110422325.7	dTDA_3SurT0_1	dTDA	Biofilm	0	8.04305689
dTDA_3SurT0_1	91012044.15	dTDA_3SurT0_1	dTDA	Biofilm	0	7.959098869
dTDA_3SurT0_1	89146309.04	dTDA_3SurT0_1	dTDA	Biofilm	0	7.950103367
dTDA_3SurT0_2	722186047.6	dTDA_3SurT0_2	dTDA	Biofilm	0	8.858649094
dTDA_3SurT0_2	779170680.3	dTDA_3SurT0_2	dTDA	Biofilm	0	8.891632602
dTDA_3SurT0_2	660189456.2	dTDA_3SurT0_2	dTDA	Biofilm	0	8.819668584
dTDA_3SurT0_3	247674604.1	dTDA_3SurT0_3	dTDA	Biofilm	0	8.393881478
dTDA_3SurT0_3	221771362.9	dTDA_3SurT0_3	dTDA	Biofilm	0	8.345905466
dTDA_3SurT0_3	232752830.3	dTDA_3SurT0_3	dTDA	Biofilm	0	8.366894971
C_1WatT0_1	0	C_1WatT0_1	Control	Planktonic Suspension	0	0
C_1WatT0_1	0	C_1WatT0_1	Control	Planktonic Suspension	0	0
C_1WatT0_1	0	C_1WatT0_1	Control	Planktonic Suspension	0	0
C_1WatT0_2	0	C_1WatT0_2	Control	Planktonic Suspension	0	0
C_1WatT0_2	0	C_1WatT0_2	Control	Planktonic Suspension	0	0
C_1WatT0_2	0	C_1WatT0_2	Control	Planktonic Suspension	0	0
C_1WatT0_3	0	C_1WatT0_3	Control	Planktonic Suspension	0	0
C_1WatT0_3	0	C_1WatT0_3	Control	Planktonic Suspension	0	0
C_1WatT0_3	0	C_1WatT0_3	Control	Planktonic Suspension	0	0
C_2WatT0_1	0	C_2WatT0_1	Control	Planktonic Suspension	0	0
C_2WatT0_1	0	C_2WatT0_1	Control	Planktonic Suspension	0	0
C_2WatT0_1	0	C_2WatT0_1	Control	Planktonic Suspension	0	0
C_2WatT0_2	0	C_2WatT0_2	Control	Planktonic Suspension	0	0
C_2WatT0_2	0	C_2WatT0_2	Control	Planktonic Suspension	0	0
C_2WatT0_2	0	C_2WatT0_2	Control	Planktonic Suspension	0	0
C_2WatT0_3	0	C_2WatT0_3	Control	Planktonic Suspension	0	0
C_2WatT0_3	0	C_2WatT0_3	Control	Planktonic Suspension	0	0
C_2WatT0_3	0	C_2WatT0_3	Control	Planktonic Suspension	0	0
C_3WatT0_1	0	C_3WatT0_1	Control	Planktonic Suspension	0	0
C_3WatT0_1	0	C_3WatT0_1	Control	Planktonic Suspension	0	0
C_3WatT0_1	0	C_3WatT0_1	Control	Planktonic Suspension	0	0
C_3WatT0_2	0	C_3WatT0_2	Control	Planktonic Suspension	0	0
C_3WatT0_2	0	C_3WatT0_2	Control	Planktonic Suspension	0	0
C_3WatT0_2	0	C_3WatT0_2	Control	Planktonic Suspension	0	0
C_3WatT0_3	0	C_3WatT0_3	Control	Planktonic Suspension	0	0
C_3WatT0_3	0	C_3WatT0_3	Control	Planktonic Suspension	0	0
C_3WatT0_3	0	C_3WatT0_3	Control	Planktonic Suspension	0	0
WT_1WatT0_1	1.66E+07	WT_1WatT0_1	WT	Planktonic Suspension	0	7.220317645
WT_1WatT0_1	1.18E+07	WT_1WatT0_1	WT	Planktonic Suspension	0	7.073061956
WT_1WatT0_1	1.22E+07	WT_1WatT0_1	WT	Planktonic Suspension	0	7.086448837
WT_1WatT0_2	3.06E+07	WT_1WatT0_2	WT	Planktonic Suspension	0	7.485377886
WT_1WatT0_2	2.56E+07	WT_1WatT0_2	WT	Planktonic Suspension	0	7.407733977
WT_1WatT0_2	2.53E+07	WT_1WatT0_2	WT	Planktonic Suspension	0	7.402379225
WT_1WatT0_3	2.86E+07	WT_1WatT0_3	WT	Planktonic Suspension	0	7.455926748
WT_1WatT0_3	2.46E+07	WT_1WatT0_3	WT	Planktonic Suspension	0	7.39166972
WT_1WatT0_3	2.65E+07	WT_1WatT0_3	WT	Planktonic Suspension	0	7.423798234
WT_2WatT0_1	1.65E+07	WT_2WatT0_1	WT	Planktonic Suspension	0	7.217640269
WT_2WatT0_1	1.95E+07	WT_2WatT0_1	WT	Planktonic Suspension	0	7.289929426
WT_2WatT0_1	1.52E+07	WT_2WatT0_1	WT	Planktonic Suspension	0	7.182834379
WT_2WatT0_1	1.70E+07	WT_2WatT0_1	WT	Planktonic Suspension	0	7.23102715
WT_2WatT0_1	1.94E+07	WT_2WatT0_1	WT	Planktonic Suspension	0	7.28725205
WT_2WatT0_1	1.65E+07	WT_2WatT0_1	WT	Planktonic Suspension	0	7.217640269
WT_2WatT0_2	1.70E+07	WT_2WatT0_2	WT	Planktonic Suspension	0	7.23102715
WT_2WatT0_2	1.94E+07	WT_2WatT0_2	WT	Planktonic Suspension	0	7.28725205
WT_2WatT0_2	1.65E+07	WT_2WatT0_2	WT	Planktonic Suspension	0	7.217640269
WT_2WatT0_3	1.57E+07	WT_2WatT0_3	WT	Planktonic Suspension	0	7.19622126
WT_2WatT0_3	1.86E+07	WT_2WatT0_3	WT	Planktonic Suspension	0	7.268510416
WT_2WatT0_3	1.50E+07	WT_2WatT0_3	WT	Planktonic Suspension	0	7.177479627
WT_3WatT0_1	1.67E+07	WT_3WatT0_1	WT	Planktonic Suspension	0	7.222995022
WT_3WatT0_1	1.60E+07	WT_3WatT0_1	WT	Planktonic Suspension	0	7.204253388
WT_3WatT0_1	1.35E+07	WT_3WatT0_1	WT	Planktonic Suspension	0	7.129286856
WT_3WatT0_2	1.95E+07	WT_3WatT0_2	WT	Planktonic Suspension	0	7.289929426
WT_3WatT0_2	1.97E+07	WT_3WatT0_2	WT	Planktonic Suspension	0	7.295284178
WT_3WatT0_2	1.80E+07	WT_3WatT0_2	WT	Planktonic Suspension	0	7.255123536
WT_3WatT0_3	1.81E+07	WT_3WatT0_3	WT	Planktonic Suspension	0	7.257800912
WT_3WatT0_3	1.68E+07	WT_3WatT0_3	WT	Planktonic Suspension	0	7.225672398
WT_3WatT0_3	1.82E+07	WT_3WatT0_3	WT	Planktonic Suspension	0	7.260478288
dTDA_1WatT0_1	2.96E+07	dTDA_1WatT0_1	dTDA	Planktonic Suspension	0	7.471991006
dTDA_1WatT0_1	2.96E+07	dTDA_1WatT0_1	dTDA	Planktonic Suspension	0	7.471991006
dTDA_1WatT0_1	2.89E+07	dTDA_1WatT0_1	dTDA	Planktonic Suspension	0	7.461281501
dTDA_1WatT0_2	9.65E+06	dTDA_1WatT0_2	dTDA	Planktonic Suspension	0	6.984708542
dTDA_1WatT0_2	9.13E+06	dTDA_1WatT0_2	dTDA	Planktonic Suspension	0	6.960612157
dTDA_1WatT0_2	6.04E+06	dTDA_1WatT0_2	dTDA	Planktonic Suspension	0	6.781227953
dTDA_1WatT0_3	8.02E+06	dTDA_1WatT0_3	dTDA	Planktonic Suspension	0	6.904387257
dTDA_1WatT0_3	8.48E+06	dTDA_1WatT0_3	dTDA	Planktonic Suspension	0	6.928483643
dTDA_1WatT0_3	8.48E+06	dTDA_1WatT0_3	dTDA	Planktonic Suspension	0	6.928483643
dTDA_2WatT0_1	1.02E+07	dTDA_2WatT0_1	dTDA	Planktonic Suspension	0	7.008804928
dTDA_2WatT0_1	1.17E+07	dTDA_2WatT0_1	dTDA	Planktonic Suspension	0	7.067707204
dTDA_2WatT0_1	9.83E+06	dTDA_2WatT0_1	dTDA	Planktonic Suspension	0	6.992740671
dTDA_2WatT0_2	1.06E+07	dTDA_2WatT0_2	dTDA	Planktonic Suspension	0	7.024869185
dTDA_2WatT0_2	1.19E+07	dTDA_2WatT0_2	dTDA	Planktonic Suspension	0	7.075739332
dTDA_2WatT0_2	1.03E+07	dTDA_2WatT0_2	dTDA	Planktonic Suspension	0	7.01415968
dTDA_2WatT0_3	7.88E+06	dTDA_2WatT0_3	dTDA	Planktonic Suspension	0	6.896355129
dTDA_2WatT0_3	7.83E+06	dTDA_2WatT0_3	dTDA	Planktonic Suspension	0	6.893677752
dTDA_2WatT0_3	5.82E+06	dTDA_2WatT0_3	dTDA	Planktonic Suspension	0	6.765163696
dTDA_3WatT0_1	6.19E+06	dTDA_3WatT0_1	dTDA	Planktonic Suspension	0	6.791937458
dTDA_3WatT0_1	5.75E+06	dTDA_3WatT0_1	dTDA	Planktonic Suspension	0	6.759808944
dTDA_3WatT0_1	6.35E+06	dTDA_3WatT0_1	dTDA	Planktonic Suspension	0	6.802646963
dTDA_3WatT0_2	9.96E+06	dTDA_3WatT0_2	dTDA	Planktonic Suspension	0	6.998095423
dTDA_3WatT0_2	9.08E+06	dTDA_3WatT0_2	dTDA	Planktonic Suspension	0	6.957934781
dTDA_3WatT0_2	9.30E+06	dTDA_3WatT0_2	dTDA	Planktonic Suspension	0	6.968644285
dTDA_3WatT0_3	7.83E+06	dTDA_3WatT0_3	dTDA	Planktonic Suspension	0	6.893677752
dTDA_3WatT0_3	8.64E+06	dTDA_3WatT0_3	dTDA	Planktonic Suspension	0	6.936515771
dTDA_3WatT0_3	6.12E+06	dTDA_3WatT0_3	dTDA	Planktonic Suspension	0	6.786582706
